# Supplementary material for: Bacterial clustering amplifies the reshaping of eutrophic plumes around marine particles: A hybrid data-driven model
Source: PLoS Comput Biol. 2024 Dec 11;20(12):e1012660. doi: 10.1371/journal.pcbi.1012660 (PMC11666058; doi:10.1371/journal.pcbi.1012660)
Supplement: S1 Dataset — (ZIP) [file pcbi.1012660.s001.zip]

Archive with 4 entries (4 files):
- Readme.txt
- data_large_particles.xlsx
- data_medium_particles.xlsx
- data_small_particles.xlsx
