# Supplementary material for: Bacterial clustering amplifies the reshaping of eutrophic plumes around marine particles: A hybrid data-driven model
Source: PLoS Comput Biol. 2024 Dec 11;20(12):e1012660. doi: 10.1371/journal.pcbi.1012660 (PMC11666058; doi:10.1371/journal.pcbi.1012660)
Supplement: S1 Dataset — (ZIP) [file pcbi.1012660.s001.zip › data_large_particles.xlsx]

## Sheet: large_particles_data
esd	sv	nu	nw	ns	fu	fw	fs
1.0515	65.1486	4.43572	6.76595	14.2823	30.7068	47.6387	82.9798
0.9944	29.168	7.18101	10.5814	20.807	42.5236	63.7661	84.3097
1.1231	37.2103	7.11375	10.666	21.7449	42.414	65.9954	87.25
1.1756	56.7514	5.58109	8.51169	17.9469	36.0531	56.1841	88.6251
1.4256	44.1259	8.30627	12.5767	25.8668	46.3707	69.3154	93.5347
1.5698	51.9037	8.33683	12.6751	26.1521	46.2768	67.8435	95.1757
1.5698	49.0368	8.65714	13.1344	26.9682	47.3364	69.2008	95.1352
1.5858	45.5821	9.15459	13.8499	28.2315	48.8976	70.983	95.219
1.7199	45.9536	10.0317	15.1359	30.4946	51.3562	72.8625	96.1576
2.0541	44.8481	12.4301	18.6253	36.5685	57.3534	78.9732	97.4086
2.0962	40.6857	13.4477	20.0873	39.1401	59.7237	82.289	97.3957
2.172	33.7568	15.6548	23.2124	44.4093	64.3288	87.4222	97.3375
3.1297	19.2805	30.3375	46.3612	78.7249	83.2118	96.4827	97.4213
5.4407	16.6596	48.8034	69.7572	96.2356	94.6766	97.4979	97.807
3.9926	31.3786	29.2179	45.6475	90.922	84.9065	96.7369	97.9656
7.414	32.6783	47.9305	69.4416	96.7184	95.0044	98.288	98.3973
3.0205	41.0172	19.5757	29.9276	69.5071	70.8443	93.1543	97.8979
3.3771	39.3859	22.286	34.9158	82.6161	74.6656	95.6592	97.9781
3.0205	47.0864	18.1114	27.7979	67.8472	68.5414	91.663	97.9775
2.8857	49.4364	16.8402	25.4525	55.4736	66.244	88.7936	97.9649
2.8711	57.2139	15.3929	23.351	50.4708	63.5564	85.9836	98.0389
2.4162	57.6802	12.6884	19.2605	38.7374	58.0729	81.1041	97.6426
2.3319	59.5837	11.9592	18.1843	36.8078	56.354	79.2703	97.5786
2.262	71.8139	10.3102	15.788	32.5676	52.0479	74.0947	97.2813
2.4162	80.4566	10.3929	15.973	33.1384	52.2432	74.2725	97.1755
2.594	72.3992	11.9588	18.281	37.2513	56.2255	78.4254	97.6657
2.0751	93.8731	7.92221	12.2221	25.7442	44.6711	64.0087	95.6358
2.0751	89.4108	8.13117	12.5267	26.2932	45.3715	64.8589	95.9894
2.1942	93.8731	8.55646	13.2111	27.8523	46.8044	67.5154	96.1981
2.6742	87.2598	11.4613	17.5914	36.1711	54.989	77.1427	97.8464
2.9448	70.0862	14.2431	21.9445	51.364	61.3623	84.4268	98.1448
3.1777	66.7546	15.9191	24.9574	64.2637	64.8049	88.4559	98.1888
3.7	64.622	19.2064	30.5456	76.375	71.9091	92.5076	98.2936
4.0744	78.521	18.7112	29.7897	70.8109	71.7228	93.6653	98.4461
4.0744	65.6796	21.0464	33.4169	79.2084	75.6572	94.231	98.3569
4.3302	69.5196	21.4999	34.0108	77.8981	76.2968	95.0997	98.4229
4.5787	66.2149	23.2827	36.5565	80.2277	78.6072	95.9285	98.4345
4.2432	53.6166	24.161	38.0189	84.7535	79.9198	95.1899	98.2862
4.7322	53.6166	26.9887	41.903	86.8087	82.9618	96.3863	98.3519
4.9659	48.6403	29.5101	45.2779	89.0429	85.183	96.8307	98.3365
4.7926	47.8571	28.6806	44.2411	88.7781	84.5684	96.5282	98.3068
5.9308	55.8375	31.6849	47.1991	85.0522	85.4207	98.0997	98.5302
5.4407	59.102	28.7285	43.6733	83.9625	83.5501	97.5781	98.4955
4.5787	89.4108	19.5304	30.8339	67.1166	72.6618	95.8226	98.5618
5.0165	86.5543	21.825	34.0442	70.4836	75.6618	96.9629	98.6015
5.2509	97.7614	21.0633	32.7572	66.8669	74.0314	97.4059	98.6797
6.6987	57.2139	34.7301	51.5039	91.4037	88.2465	98.4504	98.6124
6.836	51.4841	36.6672	54.1814	93.2686	89.7792	98.4391	98.5798
7.7211	48.6403	41.4722	60.8319	96.6541	92.8978	98.4959	98.6121
8.1643	65.6796	37.97	56.0741	95.9167	90.3545	98.636	98.7638
9.1283	54.4942	44.616	64.3995	97.6433	93.8506	98.6788	98.7408
12.8236	50.2456	57.6863	91.8736	98.6685	97.3966	98.8365	98.8541
13.6978	62.5575	55.544	89.8721	98.6189	96.3478	98.9635	98.9583
14.4107	96.1871	50.3191	81.2351	97.8584	94.3077	99.2215	99.1027
14.9316	90.1395	52.6232	83.6542	98.0763	94.9263	99.2297	99.0966
4.5096	59.5837	24.4597	38.3698	83.7918	80.2655	95.8179	98.3722
0.8514	84.8845	2.87722	4.37247	9.10903	22.1398	32.2929	58.3638
0.8514	80.8494	2.96468	4.49873	9.34189	22.6634	32.979	59.2617
0.8514	47.3163	4.37402	6.49023	12.8511	30.268	42.7081	71.2866
1.4112	91.7636	5.03617	7.80912	16.9518	33.3826	51.2613	93.5019
1.4026	53.7037	7.146	10.8968	22.7907	42.2354	63.8284	93.3897
2.2967	88.257	9.34462	14.4061	30.2018	49.2547	70.768	96.7095
2.2967	11.084	30.1611	42.2118	70.5294	82.6976	94.6859	96.5428
3.7606	43.7692	23.3022	36.7431	86.3535	77.9466	94.9675	98.1176
1.9	98	6.90572	10.6748	22.6559	41.0255	59.0816	94.9676
4.1	89	17.2943	27.5348	62.9632	68.9236	93.489	98.5049
1.6	58	7.92799	12.0957	25.1296	44.8492	65.7496	95.4776
3.7	96	14.8075	23.6598	56.1903	63.502	88.8476	98.484
1.3	87	4.72617	7.31507	15.8674	31.9802	49.672	91.8582
2.1	79	8.92461	13.6938	28.4571	47.9353	68.276	96.902
8.7	46	46.2899	66.3958	97.8645	94.6578	98.5705	98.646
10.3	66	44.9358	65.1473	98.1219	94.234	98.8129	98.864
7	17	56.5481	79.4899	97.5309	96.2026	97.9088	98.0194
5.6	23	43.9747	63.4664	96.4697	93.5116	97.6079	98.0327
5.6	23	43.9747	63.4664	96.4697	93.5116	97.6079	98.0327
4.6	23	37.9819	57.5253	94.1934	91.0406	97.2598	97.879
6.9	30	46.4703	67.0543	96.1205	94.2981	98.2044	98.3206
7.1	13	61.9075	85.7183	97.4771	96.6512	97.7486	97.8608
6.6	17	54.6369	76.3507	97.462	95.96	97.8611	97.9791
9.1	60	42.8009	62.0311	97.2337	92.8808	98.7143	98.7774
7.3	24	51.6867	73.66	97.1453	95.7322	98.1393	98.2432
5.7	74	26.7946	40.7019	77.079	80.8932	97.9381	98.62
4.8	64	24.7538	38.5734	81.6242	80.2133	96.4882	98.4487
4.2	20	37.7105	57.9248	92.3462	90.0824	97.1949	97.7152
5.3	60	27.9009	42.6551	83.6486	82.9614	97.3872	98.4844
4	46	24.0512	37.8532	85.9401	79.4801	94.8592	98.1846
4.6	60	24.8209	38.8462	83.8367	80.6274	96.0437	98.3882
5.4	73	25.5538	39.1656	76.2122	79.9219	97.5725	98.5805
3.6	49	21.0134	33.1825	81.9857	74.0086	93.8259	98.1518
5.7	52	32.2221	48.2724	88.4885	86.4856	97.8369	98.4633
6.7	59	34.3327	50.9925	91.178	87.9612	98.4569	98.625
4.6	52	26.6071	41.4321	86.9175	82.651	96.1153	98.3199
5.8	37	37.7019	55.2623	93.423	90.2117	97.8084	98.312
5.7	80	25.7312	39.2182	75.1095	79.6803	97.9537	98.6518
5.7	67	27.9974	42.3438	79.0161	82.1371	97.9196	98.581
3.6	46	21.7623	34.3329	83.8828	75.0684	94.5036	98.117
6.4	62	32.3258	47.8173	85.1051	85.5614	98.4425	98.6244
5.5	40	34.9981	52.1355	92.343	88.8509	97.5263	98.3122
5.1	43	31.7409	48.1983	90.8473	86.9046	97.0314	98.2968
6.6	91	27.4833	41.5531	82.1243	81.271	98.4293	98.7941
3.7	72	18.1636	28.9601	73.2617	70.2063	91.8329	98.3442
3.1	50	17.9389	27.7823	71.0306	68.2942	91.5984	98.0344
3.8	75	18.1904	29.0295	72.5858	70.5726	92.2273	98.3798
3.7	74	17.8762	28.5177	72.2711	69.7086	91.6286	98.3574
4.6	60	24.8209	38.8462	83.8367	80.6274	96.0437	98.3882
2.2836	86.7673	9.33609	14.3879	30.1425	49.2266	70.6799	96.6815
1.24632	77.6982	4.84919	7.47665	16.1064	32.6124	50.7941	90.7177
2.20929	65.3234	10.654	16.2518	33.2468	52.9901	75.1557	97.4341
2.64351	61.3298	13.5132	20.5055	40.9574	59.7948	82.2194	97.8185
2.58743	54.0601	14.2223	21.4886	42.5183	61.3568	84.1227	97.7731
3.5106	75.2857	16.786	26.7284	69.2571	66.7758	89.9347	98.3354
4.34085	74.1077	20.5693	32.5514	74.1629	74.7373	95.0353	98.4572
3.45457	65.3234	17.7072	28.0667	72.2581	67.966	90.9647	98.2599
2.70147	44.0388	16.8068	25.1117	48.1646	66.2334	88.5717	97.789
2.13569	41.3465	13.5882	20.3265	39.723	60.0788	83.1762	97.4228
1.92705	54.0601	10.2686	15.519	31.1617	51.8135	71.7997	97.1868
2.14648	29.6895	16.7383	24.6544	46.4721	66.3009	88.3473	97.2434
2.34486	27.8744	18.9513	27.8617	51.9716	70.0991	91.9083	97.3144
2.47726	25.7608	20.9528	30.6368	56.1244	73.0061	93.5352	97.334
2.40211	23.8074	21.23	30.95	56.4582	73.4204	93.2698	97.2361
2.51551	22.7072	22.7803	33.0707	59.4516	75.3917	94.2846	97.2655
2.59066	24.5703	22.4669	32.6971	58.976	74.9334	94.4722	97.3643
2.70477	19.7025	26.1568	37.512	65.0395	79.0608	95.6394	97.2682
2.74296	17.6431	28.2459	40.1895	68.32	81.1148	95.8984	97.1988
2.74347	15.5518	30.2496	42.7009	71.2355	82.8946	95.9389	97.0921
2.89442	15.5518	31.6827	45.8294	74.2443	84.0697	96.307	97.1655
2.98876	15.5518	32.5277	48.4098	76.814	84.8195	96.399	97.2018
3.04536	15.5518	33.0085	49.7363	78.1913	85.2186	96.4576	97.2234
3.23404	15.5518	34.4677	53.166	82.0542	86.3186	96.6673	97.2944
3.45994	17.6431	34.449	53.7605	85.5112	86.3067	96.9758	97.4635
3.66561	27.8744	28.7512	45.0377	88.0771	83.1209	96.9839	97.8303
3.62813	26.1703	29.4797	46.1626	87.6373	83.4604	97.0222	97.7804
3.9865	27.0089	31.4156	48.9442	91.0465	86.4925	97.024	97.8718
4.10061	21.6579	35.6741	55.109	91.7977	89.0493	97.1706	97.75
3.28909	22.7072	29.0889	45.0993	82.0604	82.1215	96.6595	97.5943
2.21369	22.3519	20.2999	29.5112	53.8895	72.0571	91.6266	97.0846
1.75982	28.7676	13.736	20.2979	38.8696	60.5309	82.7056	96.0437
1.76008	27.0089	14.4136	21.2235	40.3116	61.9871	84.2976	95.9852
1.66613	24.5703	14.4272	21.2138	40.3226	62.2084	85.3062	95.2953
1.66632	23.4349	14.7954	21.7123	41.0768	62.9521	85.9514	95.2559
1.47654	30.6409	11.0157	16.4331	32.6038	54.5204	79.1175	93.8267
1.36405	25.7608	11.0351	16.39	32.3797	54.7407	80.176	92.3227
1.25058	27.4382	9.5974	14.2905	28.5641	50.7726	76.403	90.5209
1.25142	22.3519	11.0118	16.257	31.9169	54.8362	80.2872	90.7633
2.19585	17.367	23.2109	33.2772	58.9231	75.8317	92.8184	96.8709
2.06378	17.367	21.7302	31.0673	54.7595	73.6466	91.8147	96.7966
1.91335	15.3085	21.6985	30.8336	53.6346	73.5359	92.1402	96.2763
1.74386	14.1477	20.6411	29.4554	52.0525	72.4786	91.5385	95.3352
1.57399	14.3726	18.5886	26.7324	48.492	69.8354	89.7696	94.2668
1.57431	13.2827	19.4607	27.8717	50.0801	71.1281	90.0948	94.2548
1.55576	12.2756	19.9837	28.5382	50.9866	71.8856	90.1527	94.125
1.46078	14.3726	17.2221	24.8619	45.8133	67.8134	88.2302	93.4468
1.46097	13.7084	17.6661	25.4476	46.6583	68.5388	88.4403	93.4675
1.46117	13.0749	18.0857	25.9987	47.4413	69.2018	88.6342	93.4871
1.23449	13.9263	14.4404	20.8935	39.3486	62.7932	83.6038	91.7602
1.23507	12.0835	16.4309	23.5477	43.5371	66.1728	84.1108	92.343
1.34822	12.2756	17.3283	24.8972	45.7856	67.9299	86.7999	92.8172
1.46181	11.1672	19.9532	28.4468	50.9563	71.7624	89.049	93.5986
1.65043	11.3447	22.0979	31.2954	54.5744	74.5006	91.4337	94.671
2.06455	14.3726	24.1638	34.1686	58.8049	76.567	93.1589	96.6299
2.14002	14.3726	24.9709	35.4003	61.2561	77.6745	93.4135	96.6779
2.2721	14.3726	26.296	37.3501	64.5665	79.2851	93.9449	96.7616
2.27242	13.2827	27.4578	38.8174	66.4126	80.3951	94.199	96.6894
1.9894	13.2827	24.1749	33.9522	57.3949	76.3264	93.3973	96.4784
1.91393	13.2827	23.3203	32.8835	56.2104	75.5034	92.9975	96.153
1.81985	12.4707	23.2665	32.818	56.3175	75.6255	92.5824	95.6409
1.91425	12.2756	24.5846	34.4727	58.1964	76.9237	93.2555	96.0754
2.06552	11.3447	27.479	38.3018	63.9484	79.8724	94.0827	96.4064
2.1976	11.3447	28.8012	40.3298	67.8433	81.3996	94.3914	96.4991
2.14138	10.3204	29.8093	41.4192	68.7148	82.0352	94.4121	96.362
1.82017	11.5251	24.2949	34.1076	57.9095	76.7699	92.8164	95.5767
1.82037	10.9925	24.8628	34.8133	58.7573	77.3692	92.942	95.5397
1.83949	10.3204	25.8451	36.0271	60.1588	78.3318	93.2253	95.5797
1.74522	10.159	24.5863	34.4518	58.3984	77.1777	92.5608	95.1167
1.74567	9.09712	26.668	37.0576	61.6501	79.0055	92.6027	95.0521
1.23485	1.27692	46.4658	56.9975	72.7356	82.7005	88.3995	91.6915
1.8371	1.84979	52.9038	65.5712	85.263	88.6308	92.2264	93.7953
1.65715	2.20022	47.0378	59.7673	81.6418	86.581	91.1681	93.5825
2.12962	1.82085	58.5096	71.7284	88.156	90.3043	93.3117	94.2436
5.13007	1.63053	82.7616	91.3232	94.4458	94.4547	95.3385	95.6422
5.12943	1.90907	81.7575	91.3395	94.4909	94.5803	95.5112	95.8072
4.7122	3.21255	74.0128	89.5561	93.8375	94.6161	95.9496	96.2538
5.16225	6.32951	64.8641	87.5803	94.8805	95.0233	96.7712	97.023
4.91652	7.0683	61.283	85.1834	94.3385	94.6098	96.7962	97.0685
5.3844	17.9236	47.1979	67.9447	96.1584	94.3387	97.5019	97.8455
1.89984	4.13465	41.6943	54.3314	78.0664	87.1375	93.5089	94.9531
2.52229	4.33497	49.5876	64.7945	88.8545	90.692	94.8827	95.6711
2.69269	3.76134	53.7402	69.1198	91.1428	91.7985	94.9933	95.6362
2.84369	3.70248	55.9278	71.3447	92.1169	92.4061	95.1736	95.7151
2.95697	3.64455	57.6786	73.3202	92.1404	92.6508	95.2364	95.7532
2.95619	4.40388	54.8063	71.0732	91.1375	92.3553	95.4444	95.9601
2.95554	5.15619	51.5552	68.4424	89.8549	92.0378	95.6333	96.1461
2.84175	5.94255	46.7074	62.0488	88.1637	91.2314	95.7223	96.261
3.04937	5.84956	49.4196	68.2405	88.4924	92.0623	95.8542	96.3415
3.01098	6.84883	46.6013	65.2366	87.0486	91.3237	95.9619	96.4732
3.18286	4.13465	58.4792	75.4885	91.4849	93.0248	95.5393	96.0001
3.54174	3.76134	63.6182	80.6756	92.0749	93.821	95.6674	96.0536
3.27934	2.45703	66.7632	80.4821	93.0778	93.4047	95.0154	95.4722
3.185	2.45703	66.0915	79.8933	92.9933	93.2092	94.9353	95.4151
2.52643	1.5799	65.869	79.3986	90.9184	91.4001	93.6401	94.3912
2.5818	2.1319	63.3702	77.5343	91.0737	91.5485	94.0786	94.7965
2.5062	2.20022	62.0093	76.2483	90.5075	91.284	94.0184	94.7766
2.33639	2.20022	59.757	73.8277	89.1923	90.7119	93.7893	94.6368
2.20412	2.30682	57.2106	71.0101	87.9304	90.2435	93.6718	94.5864
4.83389	12.5364	50.5252	73.6541	94.5884	93.8575	97.1788	97.5012
4.53818	15.6064	44.3234	66.3553	93.7544	92.5155	97.2162	97.6077
4.34247	12.7674	46.7474	70.2387	92.7326	92.393	97.0558	97.4192
4.4416	10.3499	51.7073	76.5167	93.0156	93.2042	96.94	97.2717
4.26689	10.3499	50.5172	75.6015	92.2327	92.7886	96.8872	97.2321
4.04777	12.4225	45.0625	68.8259	91.1135	91.5024	96.9596	97.3353
4.04814	11.3389	47.1177	71.8236	91.0952	91.9224	96.8893	97.2571
4.08112	10.7347	48.4486	73.4995	91.2745	92.22	96.8585	97.2192
3.97257	9.19193	50.0858	75.642	90.6189	92.49	96.7186	97.0705
4.15849	8.54471	52.7608	78.3611	91.6179	93.0395	96.7213	97.0562
3.97305	8.16354	52.2739	77.9296	90.6928	92.8825	96.625	96.9699
3.93843	12.8844	43.4994	66.8549	90.3989	90.9508	96.9531	97.3399
3.90518	14.5075	41.2435	63.6915	90.1982	90.2574	97.0062	97.4211
3.86113	15.8939	39.3688	61.0628	89.8926	89.5584	97.0384	97.479
4.05749	16.636	39.8491	61.3049	91.3564	90.2707	97.117	97.5579
3.75123	18.9034	35.3818	55.0861	88.9706	87.6444	97.0843	97.5847
3.62073	16.636	36.712	57.2991	87.5971	87.9081	96.9963	97.4582
3.50118	14.5075	37.8642	58.9761	86.271	88.3839	96.9018	97.3279
3.57799	13.2421	40.4177	63.0414	87.317	89.5928	96.8578	97.2697
3.74278	10.3499	46.2291	71.1454	89.0419	91.5775	96.733	97.1089
3.69956	9.27621	47.4086	72.5478	88.7991	91.9479	96.6479	97.0134
3.50305	9.19193	46.0522	70.5019	87.3876	91.7732	96.5708	96.9479
3.45867	10.9324	42.6688	66.1644	86.4493	90.683	96.6844	97.0809
3.37109	11.5478	40.9904	63.5866	85.3536	89.9333	96.6427	97.0943
3.24014	11.3389	39.8784	61.3314	83.7814	89.364	96.5261	97.0352
3.32786	10.3499	42.0413	64.7749	85.1779	90.3735	96.5492	96.9947
3.0436	11.3389	37.6688	56.2858	80.886	88.1025	96.3856	96.9671
3.10997	9.19193	42.2013	62.9422	84.0161	90.1772	96.2865	96.8009
3.1864	9.19193	43.0275	64.8393	84.7201	90.5628	96.3424	96.8305
3.18689	8.16354	44.8494	66.9518	85.5183	91.2038	96.2588	96.7278
3.36159	8.16354	46.8018	70.6171	86.8439	91.9624	96.3807	96.7926
3.5363	8.16354	48.5739	73.3989	88.0726	92.4046	96.4795	96.8506
3.49307	7.31668	49.9857	74.4857	88.2154	92.8069	96.3723	96.7419
3.40572	7.31668	49.3	73.0779	87.8225	92.58	96.316	96.7078
3.28576	7.05438	49.0452	71.3874	87.666	92.2736	96.1883	96.6198
3.37341	6.55766	51.3544	73.9122	88.5921	92.8308	96.1807	96.5831
3.49408	5.71865	54.9781	77.1874	89.8033	93.4825	96.1239	96.4963
3.31982	5.12541	54.8305	75.3402	89.9436	93.259	95.9114	96.3253
3.18801	6.20822	50.3017	70.9232	88.4098	92.3629	95.9978	96.4536
2.69509	9.10842	37.832	51.811	80.7003	87.8486	95.7553	96.597
2.76053	9.27621	38.0157	52.0082	80.6292	88.0133	95.9331	96.6577
2.83692	9.36126	38.6864	53.0477	81.1301	88.384	96.1106	96.7091
2.93527	9.19193	40.1661	57.4223	82.3365	89.1678	96.165	96.7325
3.00078	9.19193	40.9535	59.7171	82.9763	89.5691	96.2094	96.7582
2.90206	10.2559	38.1223	54.1857	80.5954	88.1479	96.2077	96.8157
2.90131	12.3097	35.0102	50.2813	77.5508	86.3924	96.3048	96.9794
2.63963	11.2359	33.8579	47.0712	76.0462	85.5888	95.6386	96.7586
2.51941	11.5478	32.1409	44.9215	73.8695	84.3944	95.2581	96.7127
2.51983	10.4448	33.4846	46.5382	75.5339	85.3128	95.3293	96.6257
2.46534	10.1627	33.448	46.4622	75.5732	85.2077	95.1907	96.5638
2.3342	10.4448	31.6665	44.1362	72.9446	83.8309	94.8349	96.5052
2.2688	10.1627	31.4835	43.7975	72.4008	83.5632	94.7	96.4327
2.33506	8.46707	35.075	48.2379	77.3889	85.9129	94.9677	96.2944
2.49903	8.08937	37.7935	51.6706	80.9072	87.5747	95.2813	96.3537
2.90289	8.39015	41.5606	58.1023	83.7474	89.6506	96.0677	96.6294
2.7937	8.39015	40.4306	54.832	83.2681	89.0905	95.9313	96.5734
2.75062	7.2502	42.4701	57.1345	85.2774	89.8496	95.7309	96.4019
2.68522	7.05438	42.0695	56.6633	84.9872	89.6338	95.5928	96.3367
2.64143	7.2502	41.1406	55.6036	84.1966	89.2209	95.5256	96.3362
2.57592	7.2502	40.3065	54.6142	83.4266	88.8033	95.4094	96.2968
2.3357	7.2502	37.3574	50.9175	79.76	87.0101	95.0184	96.1434
2.1389	7.72852	34.113	46.5693	74.0396	84.7904	94.7024	96.0689
2.13916	7.2502	35.6454	48.3962	75.6569	85.4861	94.6625	95.9877
2.13946	6.7397	37.2055	50.2151	77.1771	86.162	94.6192	95.8973
2.06276	7.18433	35.0354	47.3319	73.4258	84.9673	94.529	95.9145
2.06291	6.92678	35.7659	48.1775	74.1956	85.3311	94.5111	95.8697
2.06314	6.55766	36.7855	49.3442	75.2257	85.8231	94.4853	95.8037
2.06336	6.20822	37.722	50.4023	76.1291	86.2594	94.4605	95.7392
2.06359	5.87739	38.5842	51.3654	76.9274	86.6486	94.4369	95.6763
2.13979	6.20822	38.7528	51.9796	78.573	86.8021	94.5733	95.7987
2.20546	5.98566	40.2525	53.9521	80.7826	87.4979	94.6522	95.806
2.27086	6.15181	40.5572	54.5224	81.7739	87.7637	94.7735	95.8883
2.19499	5.36472	41.8749	55.6988	81.8764	88.0524	94.573	95.6724
2.27161	5.12541	43.6606	57.9454	83.9709	88.7405	94.6529	95.6777
2.4026	5.1724	45.3267	60.1172	86.018	89.463	94.8501	95.7824
2.57734	5.12541	47.6551	62.8694	88.1159	90.4446	95.1143	95.8962
2.5767	5.98566	44.3757	59.2897	86.2973	89.8123	95.2705	96.0823
2.64221	5.98566	44.9583	59.9498	86.8587	90.1796	95.3866	96.1298
1.98525	9.36126	29.0811	39.9477	64.3348	81.0535	94.2974	96.1141
1.74563	8.08937	28.8471	39.724	64.7511	80.6939	92.5779	94.9858
1.65828	8.08937	27.6268	38.2276	63.2174	79.6526	91.7222	94.6328
1.55989	8.31392	25.7682	35.8998	60.6125	77.9652	90.5879	94.2465
1.4611	9.44709	22.5681	31.8146	55.5662	74.7208	89.1553	93.7767
1.35202	9.19193	21.2931	30.0564	53.1419	73.07	87.3063	93.4147
1.11188	9.02567	17.3229	24.369	43.7937	67.0447	81.5852	92.9672
1.35258	8.01588	22.7062	31.8411	55.4482	74.6191	87.4715	93.6124
1.46196	7.6583	25.1335	35.0241	59.5557	77.2266	89.2879	93.9577
1.56053	7.11906	27.6899	38.2462	63.308	79.5606	90.6257	94.293
1.65887	6.99029	29.632	40.6404	65.8717	81.1538	91.723	94.6121
1.74608	7.2502	30.5725	41.7867	66.9833	81.9111	92.5615	94.9311
1.83354	7.05438	32.3215	43.8492	68.9639	83.1371	93.2829	95.2344
1.91012	6.80149	34.038	45.8293	70.7835	84.2312	93.8299	95.4785
1.9105	6.20822	35.4108	47.3914	72.266	84.9963	93.803	95.3922
1.83384	6.55766	33.3991	45.0972	70.2014	83.7913	93.2656	95.1797
1.83421	5.98566	34.6	46.4693	71.5116	84.4854	93.2457	95.115
1.75778	5.98566	33.2275	44.8838	70.0848	83.6168	92.631	94.8786
1.67047	5.93128	31.6792	43.0537	68.3471	82.5591	91.8324	94.6218
1.65932	6.26514	30.8985	42.1357	67.427	82.031	91.724	94.5982
1.56113	6.15181	29.1789	40.0294	65.2409	80.6959	90.6568	94.3296
1.36462	6.09592	25.892	35.8111	60.2034	77.2582	87.9581	93.8489
1.36406	6.99029	24.1213	33.6227	57.6787	76.0749	87.8009	93.7967
1.24394	7.02226	21.626	30.2418	52.9093	73.1502	85.5071	93.5943
1.23363	6.04054	24.6956	34.0216	57.2948	74.9312	85.9324	93.4392
1.35445	5.07884	29.7739	40.467	65.0263	78.8542	88.1173	93.6196
1.46357	5.1724	30.9399	42.0448	67.0511	80.4752	89.4907	93.9614
1.46334	5.46355	29.6127	40.4672	65.4988	80.0072	89.4615	94.0271
1.57242	5.61521	30.2094	41.2574	66.5251	81.4499	90.7995	94.3741
1.66011	5.1724	32.8726	44.4305	69.6862	83.2262	91.721	94.5683
1.75838	5.1724	34.739	46.6036	71.7021	84.4966	92.614	94.8168
1.83481	5.1724	36.2384	48.3103	73.1915	85.3779	93.2175	95.0197
0.95999	7.11906	18.2114	24.59	40.6649	66.6738	80.2249	92.8152
0.97225	5.12541	22.1135	29.329	46.7719	71.1559	83.2815	92.6802
1.23524	4.07977	30.6119	41.0321	64.6586	78.2883	87.0983	93.1234
1.35531	4.11717	33.1732	44.3994	68.7576	80.3114	88.4097	93.4234
1.35606	3.43024	35.4166	46.9169	70.9826	81.2387	88.6098	93.2755
1.5633	3.62332	39.2929	51.6152	75.6378	83.986	90.5814	93.8395
1.65069	3.5904	41.1114	53.6637	77.3739	85.1064	91.3644	94.0621
1.73834	3.33759	43.9179	56.6762	79.6699	86.3607	92.0359	94.2088
1.99007	2.88412	50.6679	63.511	84.2945	89.1127	93.6148	94.6765
7.36198	69.5594	34.0585	50.9859	93.8053	87.913	98.5666	98.7402
3.41071	82.6238	15.4123	24.5284	63.96	63.9134	87.735	98.3529
3.40718	26.3083	27.7877	43.3526	84.2663	80.8457	96.8585	97.7329
3.28142	29.9774	25.1338	39.0603	81.3376	78.1332	96.2808	97.7805
3.13152	17.5992	31.6288	48.2642	79.2192	84.2471	96.5411	97.3546
3.06536	25.6685	25.6758	39.0397	74.966	78.7107	95.8999	97.6083
2.96591	46.1034	17.9954	27.4288	64.3657	68.3049	91.2079	97.9498
2.97859	60.5783	15.4435	23.7781	57.7552	63.7667	86.972	98.0993
2.90153	56.7824	15.6256	23.794	53.9951	64.0402	86.8038	98.0439
2.38811	58.4004	12.4321	18.8842	38.0729	57.481	80.4937	97.6202
2.38975	49.9617	13.6787	20.6459	40.9722	60.3212	83.7501	97.6257
2.3592	47.4351	13.9435	21.0013	41.501	60.9099	84.5367	97.5919
2.26699	42.764	14.2263	21.3345	41.8272	61.5231	85.3392	97.5052
2.26508	51.3043	12.7164	19.2181	38.3891	58.1795	81.5231	97.5537
2.20343	48.7159	12.7294	19.1909	38.1627	58.1949	81.4336	97.5119
2.17055	57.6968	11.2834	17.1232	34.616	54.6422	77.0296	97.4967
1.98218	68.3766	9.1579	13.9504	28.5071	48.5717	67.7513	97.2781
1.6866	69.3549	7.50372	11.5044	24.1003	43.2849	63.1262	96.0771
1.10591	9.95096	16.5117	23.3067	42.2086	65.7598	81.0296	92.6919
1.37508	10.717	19.6776	28.0124	50.3814	71.197	87.5517	93.2399
1.81404	12.9126	22.713	32.1174	55.4387	74.9864	92.4267	95.6413
1.98359	14.7756	22.929	32.3963	55.5151	74.9165	92.7202	96.547
1.93725	16.7955	20.8287	29.7236	52.1647	72.3369	91.4303	96.468
1.94522	18.5211	19.7947	28.3911	50.3889	70.8714	90.5092	96.5869
1.94459	19.6706	19.2664	27.7084	49.4893	70.1145	89.9923	96.6297
1.94412	20.5792	18.8448	27.1609	48.7566	69.4892	89.5431	96.6628
1.8119	15.8221	20.1475	28.8297	51.1279	71.6611	91.3341	95.8064
1.67819	14.0348	20.0579	28.6877	51.1103	71.8038	90.9828	94.9388
1.37189	80.5443	5.31093	8.20394	17.6801	34.6704	53.3021	93.1056
0.97816	65.345	4.09491	6.21477	12.9633	28.9725	44.0902	77.258
1.24062	56.578	5.93995	9.07055	19.1414	37.5559	58.133	90.4456
1.53718	58.6768	7.49596	11.452	23.9246	43.379	64.2949	94.9617
1.75347	56.8867	8.93147	13.5787	27.8197	48.0167	68.5663	96.443
1.75386	54.7858	9.16225	13.9088	28.3946	48.7341	69.4413	96.4316
1.6552	53.1824	8.70042	13.2222	27.1596	47.3718	68.4833	95.8382
0.95766	14.9494	11.1416	15.7663	28.6119	54.2543	71.3647	90.6017
1.20015	15.6246	13.1973	19.1684	36.4915	60.1709	81.9304	91.1999
1.23686	14.5991	14.1308	20.4827	38.7187	62.1838	83.4344	91.666
1.55149	15.0261	17.8155	25.7033	47.0315	68.6557	89.2901	94.1132
1.686	15.7115	18.6683	26.872	48.5584	69.7344	90.4974	95.0597
1.68458	17.991	17.3859	25.186	46.1962	67.683	89.2926	95.1586
1.57628	18.549	15.9089	23.1757	43.294	65.2957	88.0155	94.3886
1.53112	18.8337	15.2751	22.3015	41.9766	64.1798	87.3648	94.0198
1.45961	18.0074	14.7888	21.6008	40.8641	63.3418	86.9	93.3409
1.45116	17.0839	15.2798	22.2598	41.895	64.332	87.1475	93.2826
1.24246	20.1772	11.6407	17.1125	33.3166	56.4865	81.2727	90.8189
1.10779	19.5896	10.6053	15.4899	29.9795	53.6868	76.5813	89.4086
1.10819	18.8661	10.8605	15.8378	30.5556	54.3751	76.9598	89.6195
0.9556	18.1806	9.27056	13.315	24.8161	49.2718	67.6838	88.5531
2.36753	19.6368	23.411	33.7908	60.3335	76.239	93.6499	97.0688
2.05889	25.3947	17.4307	25.4346	46.9347	67.2883	87.7955	97.0939
1.81553	26.3946	15.1021	22.1698	41.7182	63.2627	85.0538	96.2712
1.74456	23.9415	15.4154	22.5748	42.3599	64.021	86.352	95.7839
1.66429	22.3808	15.1104	22.1363	41.7104	63.5739	86.4792	95.2032
1.46671	21.5716	13.4342	19.7675	38.0192	60.4664	84.8263	93.4811
1.55646	22.0561	14.0269	20.6222	39.3801	61.5611	85.3988	94.3437
1.56459	23.959	13.5693	20.0031	38.4278	60.5678	84.5188	94.4788
1.53712	25.0685	12.9852	19.1903	37.1372	59.3099	83.5594	94.269
1.56364	26.2236	12.9345	19.1337	37.0636	59.1494	83.2236	94.5455
1.10621	22.7718	9.47261	13.9366	27.3529	50.4221	74.7782	88.3689
0.9616	24.1992	7.88901	11.4775	21.9646	44.9124	64.3485	85.8043
0.98646	29.6487	7.04205	10.3751	20.3867	41.9836	62.8049	83.9365
1.10991	37.7034	6.95705	10.4301	21.2649	41.8144	65.1048	86.806
1.24616	33.4075	8.60084	12.8859	26.1181	47.6292	72.745	90.4223
1.19462	26.4613	9.40943	13.9704	27.8413	50.2543	75.7442	89.5515
1.35699	25.4673	11.0173	16.3599	32.315	54.7002	80.1649	92.2189
1.37554	24.1585	11.6252	17.2176	33.7828	56.2853	81.5739	92.4667
1.34902	23.0944	11.7552	17.3772	34.0123	56.6693	81.9488	92.1282
1.35375	34.6734	9.20034	13.8114	27.9675	49.4255	74.1524	92.3331
1.39014	33.3879	9.72595	14.5757	29.3503	50.9898	75.7733	92.8358
1.34585	31.207	9.8129	14.6699	29.4471	51.3238	76.6028	92.1551
1.37332	29.8258	10.3226	15.4035	30.7467	52.7707	78.0556	92.5302
1.45479	28.4995	11.3413	16.8754	33.3221	55.4269	80.3186	93.5262
1.5428	34.387	10.5864	15.8597	31.6563	53.184	76.6024	94.6028
1.68717	33.0976	12.0584	17.9663	35.1834	56.7915	79.39	95.7075
1.75064	31.6282	12.9147	19.1683	37.1023	58.7144	80.8805	96.0659
1.82263	31.6189	13.5443	20.0515	38.4749	60.0069	81.6468	96.4525
1.82136	35.6652	12.5539	18.6887	36.3372	57.7663	79.2947	96.5366
1.6882	30.0127	12.7806	18.9657	36.7876	58.5186	81.255	95.6345
1.98452	31.8368	14.8169	21.8161	41.1024	62.3967	82.8027	97.1497
2.0652	32.7991	15.0838	22.2891	42.3559	63.059	84.8198	97.2645
2.17286	33.7867	15.6542	23.2126	44.4139	64.3287	87.4301	97.3384
2.1626	38.1118	14.4993	21.6164	41.8948	62.0397	85.3743	97.3978
2.26167	37.8108	15.2248	22.7123	43.9731	63.5424	87.3266	97.4509
2.06101	48.8763	11.8168	17.7769	35.2347	55.8895	77.419	97.4398
2.06188	44.9929	12.4587	18.6743	36.6938	57.4337	79.2246	97.4135
2.00062	38.1369	13.3702	19.8499	38.1181	59.3676	79.5902	97.3089
1.93779	37.5767	12.9933	19.3191	37.3022	58.6042	79.1968	97.078
1.9473	35.7814	13.411	19.8937	38.1875	59.5107	80.0325	97.0897
1.82018	39.9277	11.6628	17.4512	34.3451	55.598	76.864	96.6078
1.73935	39.3441	11.1459	16.7086	33.1263	54.3802	76.1483	96.1742
1.45865	46.4817	8.19167	12.4264	25.6251	45.9226	68.3114	93.9899
1.65717	44.0608	9.85059	14.8613	30.0084	50.907	72.8238	95.7313
1.69332	43.3962	10.2002	15.3664	30.878	51.8672	73.6611	95.9594
1.747	44.7127	10.3932	15.6537	31.3746	52.3445	73.7994	96.296
1.81836	47.4737	10.415	15.7019	31.4574	52.3137	73.1269	96.7008
1.82823	43.7001	11.1032	16.6718	33.0741	54.1607	75.2287	96.6974
1.91813	44.0141	11.636	17.4362	34.314	55.4138	75.9079	97.0863
1.94307	53.5215	10.4314	15.7521	31.5515	52.2487	72.187	97.242
2.05974	55.1311	10.9676	16.5815	33.2576	53.733	74.8706	97.4491
1.22393	94.132	4.16352	6.4534	14.0674	29.2122	45.7167	90.0644
1.06207	52.3017	5.238	7.93253	16.5059	34.5626	53.7013	84.0317
1.17851	90.1235	4.08907	6.32552	13.7419	28.8536	45.197	88.7433
0.81893	54.9872	3.76738	5.62029	11.2702	27.1599	38.7782	66.8292
0.80895	61.2745	3.4031	5.10196	10.3417	25.1767	36.2131	63.5809
1.06713	80.8824	3.89427	5.98507	12.8347	27.8896	43.4323	83.6724
1.20138	39.2157	7.39837	11.1428	22.8789	43.4393	67.2546	89.3764
1.0568	79.161	3.91967	6.01627	12.8666	28.032	43.6123	83.0398
1.0568	15.4859	11.703	16.8511	31.7631	56.2708	76.1879	90.3681
1.3346	43.0644	7.8096	11.8199	24.3858	44.7662	67.9437	92.1689
0.8525	78.2784	3.05146	4.6234	9.57039	23.1748	33.6558	60.1824
0.91025	43.5456	5.00824	7.42666	14.6914	33.3331	47.6622	75.6886
1.1495	98.1504	3.75046	5.81136	12.6748	27.0655	42.4687	87.5899
0.8415	28.3392	6.08042	8.81557	16.6319	37.8368	51.8183	80.8214
0.8965	64.1088	3.74385	5.63325	11.4779	27.0628	38.7903	66.6458
1.133	94.0896	3.78636	5.85792	12.7364	27.2704	42.7453	86.9701
0.88	71.9712	3.37995	5.10581	10.4937	25.0652	36.1331	63.3055
1.2375	82.7712	4.59301	7.09505	15.3492	31.3719	48.9303	90.5076
0.935	24.9696	7.48916	10.8703	20.6437	43.3851	61.2131	85.0354
1.11375	66.96	4.68675	7.17206	15.2433	31.923	49.8568	86.2703
0.9295	49.9392	4.67645	6.98978	14.0874	31.8284	46.751	75.2746
1.00925	95.5584	3.26363	5.02587	10.8159	24.4103	37.7086	78.7715
1.21275	78.4512	4.66237	7.18708	15.4878	31.7325	49.5519	89.8329
0.84975	48.4704	4.29818	6.38321	12.6636	29.8928	42.2437	70.7835
1.001	36.3744	6.23925	9.28422	18.6187	38.8724	59.3415	82.6792
0.9075	64.1952	3.79707	5.72062	11.6995	27.3597	39.6713	68.5061
0.858	61.344	3.62477	5.44372	11.0575	26.4098	37.8355	65.418
0.8965	61.344	3.84556	5.77781	11.7355	27.6028	39.4741	67.405
1.001	92.016	3.31461	5.09626	10.9285	24.707	38.0561	78.0465
0.99275	57.1104	4.56529	6.9038	14.3034	31.355	47.9221	79.2989
0.8249	61.8841	3.43913	5.16249	10.487	25.3822	36.4915	63.8605
1.7287	33.2132	12.3877	18.4351	35.9411	57.5222	79.8342	95.9732
4.5	25.5	35.6878	54.4993	93.7929	89.896	97.1539	97.9261
2.8	43.9	17.4802	26.0545	49.5459	67.291	89.0798	97.8587
6.7	96.3	27.0342	41.0229	81.4356	80.8971	98.3991	98.822
6.1	88.6	25.7754	38.9695	72.8508	78.9825	98.3064	98.7408
