# Supplementary material for: Bacterial clustering amplifies the reshaping of eutrophic plumes around marine particles: A hybrid data-driven model
Source: PLoS Comput Biol. 2024 Dec 11;20(12):e1012660. doi: 10.1371/journal.pcbi.1012660 (PMC11666058; doi:10.1371/journal.pcbi.1012660)
Supplement: S1 Dataset — (ZIP) [file pcbi.1012660.s001.zip › data_medium_particles.xlsx]

## Sheet: medium_particles_data
esd	sv	nu	nw	ns	fu	fw	fs
0.3479	45.9536	1.4907	2.1558	4.12292	12.8079	18.4393	34.7259
0.7834	87.2598	2.53867	3.85616	8.0405	20.041	29.4144	54.3687
0.4937	56.7514	1.94111	2.86663	5.67803	16.0223	23.3198	43.5051
0.3195	89.9933	0.80863	1.20174	2.42456	7.42778	10.9509	21.5714
0.3195	73.3456	0.94435	1.39114	2.75979	8.56131	12.5041	24.1911
0.3195	59.1981	1.09547	1.60053	3.12486	9.79268	14.17	26.9172
0.3195	54.2294	1.14844	1.67386	3.25243	10.2173	14.7402	27.8286
0.3176	36.7302	1.6079	2.29028	4.2569	13.7338	19.3206	34.8281
0.3195	30.2286	1.79628	2.54434	4.67558	15.0986	21.0968	37.52
0.52	181.464	0.90863	1.39982	3.02134	8.2469	12.5679	25.998
0.52	158.331	1.0008	1.53527	3.28506	9.00211	13.6509	27.9107
0.52	77.0061	1.69141	2.52883	5.13117	14.2798	21.0054	40.0025
0.52	74.0635	1.73172	2.58617	5.2346	14.5697	21.3984	40.5996
0.52	60.9535	1.97306	2.92547	5.83477	16.259	23.6728	44.0137
0.52	34.6451	2.92689	4.23493	8.04468	22.3345	31.5919	54.9511
0.43131	292.237	0.50945	0.79252	1.74884	4.80661	7.45478	16.2132
0.39297	295.662	0.44864	0.69671	1.53292	4.2596	6.60286	14.3899
0.38339	278.539	0.45308	0.7021	1.53819	4.29985	6.65133	14.4398
0.58466	279.68	0.77607	1.21279	2.6952	7.14805	11.0206	23.2756
0.74441	253.425	1.13003	1.77101	3.9517	10.0623	15.4708	32.1705
0.75399	121.005	1.93144	2.96346	6.31599	16.0181	23.8981	46.1065
0.57188	156.393	1.13672	1.74681	3.7455	10.1121	15.2718	30.7354
0.52077	155.251	1.01789	1.56039	3.3343	9.14063	13.8493	28.2589
0.54701	271.951	0.7269	1.13385	2.51125	6.72189	10.3733	22.0393
0.49915	274.39	0.64145	0.99921	2.20838	5.97679	9.24369	19.84
0.47179	230.488	0.67638	1.04728	2.28687	6.27525	9.65987	20.57
0.55043	209.756	0.88054	1.36391	2.97592	8.02175	12.2675	25.4979
0.32137	167.073	0.52091	0.79123	1.66822	4.92144	7.4368	15.3941
0.41709	150	0.79001	1.20312	2.54464	7.23717	10.9893	22.8506
0.55385	75.6098	1.85983	2.78154	5.64207	15.4943	22.6829	42.5183
0.44103	282.396	0.53682	0.83474	1.84008	5.05077	7.82613	16.9694
0.46838	155.257	0.88797	1.35806	2.89307	8.06254	12.2499	25.3279
0.37265	127.139	0.77481	1.16989	2.43379	7.1125	10.7163	22.0368
0.4547	80.6846	1.36657	2.04243	4.14891	11.8561	17.5787	34.4532
0.73162	48.8998	3.49971	5.19012	10.2966	25.7108	36.6665	63.8121
0.32414	222.707	0.42924	0.65797	1.41252	4.09218	6.24787	13.2099
0.4	200.493	0.60675	0.93194	2.00503	5.66414	8.68069	18.4497
0.47241	185.67	0.78808	1.21283	2.61457	7.22961	11.052	23.1595
0.42414	157.374	0.77556	1.18382	2.51493	7.11555	10.8253	22.581
0.4069	122.902	0.87927	1.32984	2.77387	7.9845	12.0411	24.7002
0.35352	91.1215	0.91001	1.35727	2.75451	8.25164	12.2609	24.538
0.59247	179.907	1.07653	1.66242	3.60035	9.63761	14.6134	29.6277
0.66776	98.1308	1.92817	2.92652	6.10725	16.0071	23.6139	44.6915
0.39555	128.842	0.81649	1.23635	2.58591	7.46144	11.2699	23.228
0.47172	112.293	1.12435	1.70195	3.55022	9.9804	14.985	30.1361
0.46474	60.2837	1.72394	2.5486	5.06436	14.4862	21.1996	40.2618
0.64463	177.305	1.21248	1.8746	4.06646	10.7286	16.2229	32.5519
0.76704	131.206	1.86307	2.86709	6.14893	15.5411	23.2629	45.1859
0.64088	112.293	1.66013	2.52859	5.31679	14.1122	20.9051	39.9484
0.37049	37.6876	1.91648	2.74489	5.14718	15.8381	22.6291	41.8162
0.45246	90.4288	1.2683	1.90134	3.888	11.1011	16.5271	32.7166
0.66557	85.8698	2.11349	3.19187	6.59203	17.2788	25.3172	47.1693
0.62951	44.865	3.10264	4.5573	8.87896	23.4811	33.0887	56.3556
0.5082	45.965	2.36136	3.45469	6.71356	18.8274	27.0596	48.9281
0.53115	33.0979	3.08848	4.46287	8.45078	23.292	32.8136	56.4571
0.557	30.1624	3.53363	5.08182	9.52166	25.8109	35.9851	60.2731
0.69707	20.8817	6.23086	8.81329	15.8981	38.3626	51.8031	79.2105
0.55762	284.392	0.72131	1.12683	2.50352	6.67502	10.3116	21.9375
0.40208	180.247	0.65731	1.00645	2.15238	6.10347	9.32425	19.6767
0.44367	164.198	0.79657	1.21893	2.60102	7.29505	11.1125	23.1863
0.63085	55.5556	2.66005	3.94651	7.84539	20.8344	29.733	52.0933
0.38475	85.1852	1.06109	1.58256	3.20844	9.47068	14.08	28.1054
0.59548	281.33	0.79109	1.23682	2.75084	7.27763	11.216	23.6429
0.79695	126.598	2.0038	3.08264	6.60279	16.5204	24.6605	47.4333
0.73262	116.368	1.91018	2.92557	6.21331	15.8713	23.6479	45.5761
0.73245	140.665	1.67093	2.57464	5.53963	14.1712	21.292	41.8739
0.71074	173.913	1.38781	2.15034	4.68394	12.0707	18.2938	36.8073
0.69998	177.749	1.34109	2.07845	4.53019	11.715	17.7666	35.8316
0.57102	199.488	0.95638	1.48023	3.22294	8.65438	13.1936	27.1589
0.51027	189.258	0.86092	1.32747	2.87108	7.84828	11.9845	24.9369
0.52482	156.01	1.02366	1.56985	3.3566	9.18883	13.9218	28.3892
0.51425	132.992	1.11238	1.69647	3.5894	9.89628	14.9163	30.0901
0.55729	118.926	1.33938	2.03779	4.28539	11.6843	17.4671	34.3755
0.43138	214.834	0.63493	0.97919	2.12205	5.91168	9.08455	19.3576
0.39961	154.731	0.73204	1.11477	2.3585	6.74545	10.2497	21.3904
0.38186	135.55	0.74982	1.13663	2.38344	6.89963	10.435	21.5982
0.4392	121.483	0.97209	1.47286	3.08108	8.7499	13.1916	26.9107
0.32117	116.368	0.67945	1.01939	2.09499	6.31977	9.41741	18.9512
0.32512	63.9386	1.06914	1.56671	3.07614	9.57209	13.9167	26.7028
0.33391	120.098	0.70378	1.05752	2.17981	6.52131	9.75265	19.7866
0.37522	126.225	0.78567	1.18621	2.46724	7.20388	10.8534	22.3106
0.33046	50.2451	1.29083	1.87372	3.61135	11.3156	16.3021	30.7509
0.42341	30.6373	2.63279	3.74722	6.92375	20.4918	29.0123	51.712
0.38898	42.8922	1.76962	2.56406	4.91323	14.8032	21.3744	40.1205
0.43029	44.1176	1.96523	2.85997	5.51755	16.1619	23.3611	43.4769
0.53701	25.7353	3.9757	5.64039	10.2995	28.1002	38.8137	63.8192
0.71601	36.7647	4.13301	6.05099	11.6951	29.0495	40.7726	68.6619
0.71945	29.4118	4.95064	7.15983	13.4976	32.9715	45.6105	74.4456
0.61618	36.7647	3.51677	5.11053	9.7513	25.7905	35.966	59.9244
0.65749	49.0196	3.07505	4.54267	8.95132	23.3166	33.1394	57.681
0.62995	62.5	2.48837	3.70399	7.41756	19.7503	28.3424	50.2981
0.66093	64.951	2.58178	3.85406	7.7649	20.3274	29.3254	52.7722
0.62306	73.5294	2.19491	3.28615	6.66617	17.8315	25.8381	46.9213
0.58864	90.6863	1.73225	2.61431	5.40066	14.6137	21.5161	40.6918
0.66437	100.49	1.88005	2.85579	5.96993	15.6725	23.1435	43.9059
0.47849	95.5882	1.30795	1.96699	4.04648	11.4127	17.0046	33.5806
0.55422	107.843	1.43285	2.17181	4.53224	12.393	18.4491	35.9646
0.60585	129.902	1.40026	2.14036	4.53645	12.1716	18.1803	35.5126
0.76764	100.49	2.25588	3.44061	7.23906	18.2131	26.9261	50.7442
0.76076	57.598	3.33673	4.97899	10.0051	24.7972	35.6253	62.8125
0.7642	150.735	1.6838	2.60197	5.63093	14.2639	21.4806	42.3611
0.61618	180.147	1.13235	1.74975	3.79265	10.0926	15.2744	30.7551
0.67814	209.559	1.14778	1.78573	3.92515	10.2084	15.571	31.8822
0.3324	227.401	0.43792	0.67206	1.44569	4.16889	6.37705	13.542
0.3324	165.695	0.54868	0.83376	1.75904	5.16407	7.81676	16.2473
0.3307	35.4415	1.73595	2.47167	4.588	14.6319	20.6542	37.5102
0.5274	231.123	0.77664	1.20547	2.64302	7.14352	10.9758	23.1251
0.5274	24.2006	4.0721	5.75627	10.4395	28.5805	39.3859	64.5042
0.666	202.973	1.14722	1.78245	3.90685	10.2068	15.5407	31.6964
0.666	47.0864	3.21835	4.74778	9.32863	24.1404	34.2602	59.4481
0.42625	268.618	0.53318	0.82728	1.8159	5.01731	7.76218	16.7971
0.4345	197.942	0.6763	1.04092	2.24637	6.27053	9.61307	20.3665
0.6545	77.5872	2.21048	3.32519	6.81089	17.9345	26.1274	48.0447
0.33275	185.933	0.50849	0.77527	1.64659	4.80499	7.30045	15.2912
0.30525	90.5472	0.75746	1.12465	2.26585	7.0073	10.2867	20.0382
0.37675	274.32	0.44705	0.69227	1.51456	4.24577	6.5629	14.231
0.319	195.264	0.46518	0.70954	1.50871	4.42031	6.70968	14.0155
0.54725	171.677	1.00842	1.55255	3.34426	9.0726	13.775	28.1556
0.407	170.986	0.69031	1.05575	2.25258	6.38806	9.74549	20.4915
0.75625	136.944	1.77146	2.72938	5.86963	14.8933	22.344	43.6873
0.74525	46.3968	3.68762	5.46236	10.8057	26.7331	38.0166	65.5837
0.495	59.8752	1.88076	2.78317	5.53489	15.6052	22.7632	42.678
0.40975	167.702	0.70612	1.07942	2.30078	6.52381	9.94672	20.8817
0.495	125.626	1.11418	1.69358	3.561	9.90424	14.9076	30.0579
0.5225	107.05	1.33221	2.0169	4.20247	11.6159	17.3401	34.1601
0.64075	104.198	1.75188	2.66103	5.56397	14.774	21.8058	41.3164
0.62425	158.371	1.261	1.94136	4.17394	11.1094	16.7116	33.1365
0.57475	87.1776	1.73598	2.61421	5.37778	14.6313	21.5316	40.7439
0.5335	257.213	0.73102	1.13822	2.51162	6.7558	10.4134	22.0952
0.42625	115.43	0.97855	1.47821	3.07407	8.80054	13.241	26.9498
0.71225	230.515	1.14308	1.78502	3.95432	10.1657	15.5748	32.175
0.40425	191.722	0.63524	0.97454	2.09173	5.91229	9.04921	19.171
0.37125	97.8912	0.91987	1.37763	2.81706	8.32675	12.4318	25.0787
0.4345	142.992	0.86123	1.3108	2.7679	7.83504	11.877	24.5474
0.55	91.2384	1.58978	2.39601	4.94125	13.5583	20.0496	38.4919
0.42625	161.827	0.76108	1.16327	2.47785	6.99321	10.6517	22.2675
0.5225	118.368	1.24483	1.89056	3.96516	10.9406	16.3966	32.6061
0.616	47.7792	2.89648	4.26409	8.35081	22.2522	31.5397	54.4895
0.473	109.123	1.14908	1.73802	3.61939	10.1767	15.2634	30.6145
0.41525	99.8784	1.06089	1.59266	3.26994	9.465	14.1572	28.4991
0.682	158.026	1.41034	2.17662	4.70235	12.246	18.4724	36.8156
0.39325	120.528	0.86179	1.30066	2.70205	7.83949	11.8041	24.1841
0.429	77.6736	1.29772	1.93462	3.91296	11.3257	16.7884	33.0403
0.56375	167.875	1.06406	1.63802	3.52612	9.52778	14.4368	29.312
0.528	128.39	1.18105	1.79992	3.80135	10.4442	15.7035	31.4411
0.54725	134.006	1.20182	1.83537	3.89009	10.6147	15.961	31.8855
0.46475	144.893	0.92279	1.40791	2.98525	8.34904	12.6565	26.0474
0.42075	59.9616	1.52354	2.24637	4.448	13.0216	19.0981	36.7802
0.63525	77.6736	2.14215	3.21736	6.56915	17.4857	25.4051	46.3888
0.616	230.947	0.94881	1.47669	3.25026	8.60405	13.1497	27.1116
0.75075	103.248	2.15306	3.28509	6.92007	17.5292	25.961	49.2279
0.4675	124.07	1.04475	1.58551	3.32525	9.34235	14.0767	28.5634
0.308	54.1728	1.11679	1.623	3.13778	9.98327	14.3157	26.6682
0.495	154.051	0.96023	1.46986	3.13428	8.66351	13.142	26.979
0.363	95.472	0.9018	1.34944	2.75503	8.18106	12.1989	24.5608
0.37675	165.11	0.64831	0.98788	2.09378	6.02684	9.16723	19.2177
0.64075	78.3648	2.1438	3.22285	6.59328	17.4947	25.455	46.6538
0.3575	56.3328	1.31683	1.92545	3.76016	11.4859	16.7297	32.1696
0.69575	198.72	1.22887	1.91046	4.19176	10.8453	16.5192	33.6782
0.715	73.5264	2.55213	3.84372	7.88543	20.1299	29.3428	53.7996
0.7095	61.2576	2.93468	4.38131	8.82329	22.4718	32.4105	58.0832
0.60775	117.245	1.50486	2.29283	4.82838	12.9592	19.2686	37.225
0.4785	42.0768	2.33511	3.39815	6.54244	18.6392	26.7634	48.5465
0.649	56.3328	2.74883	4.0825	8.13391	21.3727	30.5785	53.9782
0.47025	126.403	1.03965	1.57885	3.3157	9.30168	14.0228	28.4774
0.4785	108.518	1.1695	1.76915	3.68473	10.3393	15.4998	31.0272
0.418	131.933	0.86422	1.31114	2.75164	7.85962	11.8843	24.4791
0.7425	207.446	1.29587	2.0199	4.45505	11.3626	17.3413	35.407
0.4895	153.101	0.95029	1.45403	3.09845	8.58069	13.0175	26.7477
0.66825	143.251	1.47592	2.26941	4.86435	12.7436	19.1285	37.7007
0.4895	94.0896	1.36051	2.04597	4.20739	11.8179	17.5839	34.5526
0.38775	89.6832	1.0259	1.53429	3.12672	9.1884	13.6944	27.4601
0.605	119.232	1.48025	2.2563	4.75592	12.7738	19.0117	36.8253
0.68475	160.013	1.40604	2.17095	4.69452	12.2127	18.4333	36.7851
0.3795	79.92	1.09616	1.62964	3.28412	9.7513	14.4526	28.6912
0.44	67.6512	1.48748	2.20575	4.41365	12.7579	18.7903	36.3836
0.67925	179.021	1.28285	1.98723	4.32774	11.2695	17.0861	34.473
0.55825	104.112	1.48116	2.24279	4.67	12.7577	18.9562	36.7695
0.33275	84.7584	0.88751	1.31768	2.6524	8.07795	11.9221	23.5552
0.41525	205.2	0.62294	0.95873	2.0697	5.80646	8.91032	18.9594
0.66825	65.5776	2.59914	3.88296	7.83555	20.4333	29.5142	53.2533
0.46475	178.157	0.79749	1.22495	2.63141	7.30698	11.1557	23.332
0.51425	48.6432	2.27699	3.34361	6.54329	18.2873	26.3545	47.8962
0.39875	89.0784	1.0726	1.6044	3.26988	9.56181	14.2502	28.5246
0.51425	127.699	1.15147	1.75306	3.69618	10.2059	15.3544	30.8426
0.5225	128.304	1.16798	1.77939	3.75587	10.3392	15.5505	31.1803
0.5665	107.05	1.48095	2.24508	4.68499	12.7597	18.9658	36.7832
0.65175	74.9088	2.27264	3.41161	6.95736	18.3452	26.6569	48.7403
0.40975	93.4848	1.08579	1.62661	3.3251	9.66525	14.4249	28.9195
0.32175	92.7072	0.79977	1.19006	2.40661	7.35068	10.8567	21.4675
0.374	134.093	0.74187	1.12298	2.34831	6.83279	10.3204	21.3243
0.396	216	0.56502	0.86999	1.88056	5.29853	8.13989	17.3943
0.3905	111.974	0.90536	1.36233	2.81265	8.20097	12.3107	25.0698
0.32175	42.768	1.46965	2.10763	3.96994	12.6925	18.0254	33.1131
0.407	94.2624	1.07045	1.60381	3.27951	9.54271	14.2459	28.5906
0.67375	140.918	1.50855	2.31895	4.96738	12.9862	19.4847	38.3578
0.66825	158.544	1.37008	2.11363	4.56271	11.9429	18.0066	35.867
0.484	160.099	0.90823	1.39129	2.97186	8.2337	12.5138	25.8402
0.59125	217.037	0.94152	1.46173	3.20212	8.53787	13.0394	26.9025
0.4785	73.44	1.54577	2.30623	4.66377	13.2043	19.4773	37.5668
0.33275	108.432	0.74319	1.11385	2.28337	6.86148	10.2277	20.6061
0.52525	76.9824	1.71461	2.56385	5.20286	14.449	21.2415	40.3643
0.473	212.717	0.7181	1.10941	2.41119	6.63416	10.1861	21.56
0.48675	291.082	0.59615	0.92959	2.05944	5.57882	8.64651	18.6732
0.43175	171.85	0.74578	1.14206	2.44123	6.86387	10.4723	21.9618
0.65725	272.419	0.91767	1.43662	3.20083	8.34389	12.8381	26.8634
0.31625	154.656	0.54396	0.82335	1.72374	5.12998	7.71704	15.824
0.51975	41.3856	2.62584	3.82436	7.36206	20.5064	29.2575	51.9204
0.48675	123.379	1.10517	1.67824	3.52245	9.83038	14.7933	29.8475
0.58025	210.47	0.93742	1.45379	3.17819	8.50131	12.9798	26.7884
0.39875	161.136	0.70784	1.07938	2.28992	6.53847	9.94923	20.8277
0.3795	225.158	0.51961	0.80023	1.73107	4.89676	7.52617	16.1201
0.51975	113.357	1.27479	1.93309	4.04176	11.1723	16.7183	33.1377
0.72875	109.296	1.99288	3.04432	6.43167	16.4428	24.4241	46.7519
0.5335	117.59	1.28344	1.94966	4.08982	11.244	16.8321	33.3343
0.3465	91.7568	0.88366	1.31744	2.6722	8.03688	11.9313	23.8463
0.42075	152.323	0.78905	1.2026	2.54735	7.22921	10.9839	22.8584
0.374	125.885	0.78452	1.18421	2.46203	7.19437	10.8366	22.2685
0.341	89.9424	0.87973	1.3098	2.65026	8.00728	11.8651	23.6305
0.58025	121.91	1.37966	2.10312	4.43704	12.0026	17.9271	35.1106
0.3795	147.571	0.70669	1.07342	2.26032	6.53079	9.89987	20.5985
0.42075	127.613	0.88958	1.34862	2.82582	8.0705	12.1908	25.0432
0.3795	134.006	0.75361	1.14139	2.38933	6.9319	10.4756	21.6555
0.57475	135.475	1.27164	1.94447	4.12821	11.1706	16.7636	33.2251
0.39875	74.1312	1.23082	1.82702	3.66848	10.8068	15.9841	31.4909
0.429	101.347	1.09514	1.64603	3.38681	9.739	14.5733	29.2993
0.583	245.203	0.84797	1.32063	2.91293	7.75698	11.9058	24.8802
0.42075	23.5008	3.04188	4.28814	7.77097	22.9569	32.1118	55.7122
0.33275	156.816	0.56744	0.86117	1.8121	5.33068	8.05711	16.6953
0.59675	143.078	1.27586	1.95683	4.17618	11.2144	16.8406	33.346
0.31625	84.8448	0.82723	1.2268	2.46531	7.58845	11.1536	21.8261
0.3575	248.918	0.44875	0.69211	1.50214	4.26313	6.56072	14.1064
0.649	82.6848	2.09071	3.15162	6.48459	17.1332	25.0263	46.2924
0.3465	52.704	1.31145	1.91241	3.71618	11.4561	16.6174	31.7206
0.5005	74.1312	1.6408	2.44951	4.95694	13.9065	20.4712	39.1616
0.48675	55.6416	1.92713	2.84348	5.62375	15.9225	23.174	43.282
0.5555	150.595	1.12617	1.72736	3.69147	10.0219	15.1315	30.4915
0.67375	106.186	1.83704	2.79759	5.8782	15.3674	22.768	43.5085
0.52525	183.341	0.91362	1.40821	3.04235	8.28943	12.6337	26.1225
0.53625	168.826	0.99305	1.52765	3.28578	8.94451	13.5828	27.8086
0.56375	148.349	1.15974	1.77852	3.79848	10.2912	15.5187	31.1497
0.4345	120.528	0.96173	1.45668	3.04543	8.66514	13.063	26.6617
0.77	92.7936	2.38433	3.62778	7.59358	19.053	28.0628	52.3933
0.572	160.618	1.11748	1.7185	3.69054	9.95876	15.0549	30.3698
0.59675	262.397	0.8321	1.29877	2.8779	7.62521	11.7234	24.5629
0.49225	196.906	0.79953	1.23335	2.671	7.32952	11.2168	23.5089
0.3465	92.7072	0.8765	1.30736	2.65405	7.97745	11.8484	23.7013
0.418	197.683	0.64713	0.99474	2.14236	6.01653	9.22093	19.5615
0.385	36.288	2.06541	2.95632	5.5334	16.8439	24.0547	44.2224
0.5665	73.44	1.95258	2.91836	5.90895	16.1477	23.5697	43.8064
0.726	33.5232	4.53169	6.60214	12.6314	31.0115	43.2683	71.8492
0.79475	71.1936	2.99895	4.52072	9.27421	22.8542	33.1656	59.5731
0.42075	45.6192	1.86866	2.72148	5.26026	15.4938	22.4368	42.0267
0.76725	183.946	1.47004	2.28525	5.00901	12.6887	19.2655	38.7599
0.50325	83.4624	1.5374	2.30326	4.69647	13.1489	19.4403	37.5595
0.35475	89.1648	0.92955	1.38525	2.80673	8.41198	12.4898	24.9571
0.37675	106.963	0.89147	1.33845	2.75127	8.0893	12.1143	24.5866
0.374	61.9488	1.30157	1.91314	3.77221	11.358	16.6452	32.3245
0.484	149.731	0.94967	1.45183	3.08901	8.57417	13.002	26.7077
0.396	166.838	0.68259	1.04202	2.2157	6.32158	9.63054	20.2163
0.693	118.973	1.76007	2.69296	5.71102	14.8169	22.0848	42.7535
0.60225	118.368	1.47775	2.25187	4.74441	12.7537	18.9821	36.7793
0.54725	151.114	1.10342	1.692	3.61482	9.83739	14.8635	30.0313
0.33275	46.3104	1.41863	2.04727	3.9019	12.2873	17.6129	32.9387
0.78375	139.709	1.83294	2.8274	6.09317	15.3302	22.9964	44.8316
0.396	60.48	1.41712	2.08498	4.11531	12.2292	17.9313	34.7077
0.42625	80.5248	1.24865	1.8645	3.7833	10.9481	16.257	32.1294
0.55825	193.795	0.94767	1.46496	3.18227	8.57912	13.0763	26.9415
0.39875	156.038	0.72554	1.10512	2.3392	6.68995	10.168	21.2339
0.5995	195.523	1.03108	1.59643	3.47641	9.27289	14.0984	28.7491
0.4125	80.5248	1.20422	1.79582	3.63655	10.6007	15.739	31.1795
0.61325	97.632	1.74661	2.64318	5.48768	14.7289	21.689	40.9319
0.60775	155.52	1.23563	1.90028	4.07789	10.9049	16.4143	32.6496
0.5885	111.974	1.49838	2.27732	4.77439	12.9005	19.1757	37.0981
0.6765	236.477	1.05129	1.6408	3.63191	9.43412	14.455	29.9218
0.70675	224.899	1.15085	1.79573	3.9714	10.2281	15.6556	32.2764
0.6655	233.194	1.03855	1.61975	3.57996	9.33319	14.2869	29.5152
0.583	79.8336	1.90293	2.85483	5.82422	15.8139	23.1345	43.1396
0.50875	225.072	0.7578	1.17433	2.56697	6.97937	10.7218	22.629
0.4675	62.0352	1.70579	2.52464	5.02756	14.3575	21.0312	40.0093
0.48125	64.0224	1.73125	2.56725	5.12926	14.5456	21.3116	40.4625
0.7755	123.984	1.96894	3.02497	6.46319	16.2782	24.2959	46.8195
0.44825	102.643	1.14431	1.72269	3.55473	10.1315	15.1624	30.3939
0.50325	79.7472	1.58368	2.36918	4.8159	13.4898	19.907	38.2922
0.36025	180.144	0.57392	0.87608	1.86412	5.37881	8.1947	17.2544
0.74525	83.376	2.48637	3.76349	7.79798	19.7068	28.8868	53.4853
0.76175	191.894	1.41554	2.20272	4.83903	12.278	18.675	37.7552
0.5775	99.792	1.59223	2.40905	5.0049	13.59	20.1149	38.5722
0.473	79.1424	1.46076	2.1831	4.43192	12.5702	18.5981	36.1621
0.55	182.477	0.97038	1.49698	3.23816	8.76311	13.3341	27.3875
0.51425	129.082	1.14126	1.73829	3.66832	10.1252	15.2404	30.6477
0.33825	97.0272	0.82116	1.22626	2.49563	7.51942	11.1727	22.3707
0.363	47.0016	1.50339	2.18502	4.21599	12.8912	18.6591	35.3887
0.37675	91.8432	0.9715	1.45319	2.96342	8.74938	13.0438	26.2107
0.31625	113.962	0.6722	1.00779	2.06818	6.2609	9.31332	18.6632
0.726	145.498	1.61504	2.49047	5.36805	13.7645	20.7103	40.8937
0.42625	232.243	0.59132	0.91375	1.98867	5.53031	8.51886	18.2591
0.528	244.426	0.74931	1.16473	2.56135	6.91098	10.6367	22.5018
0.6545	133.229	1.50664	2.31059	4.92491	12.9787	19.4056	37.9034
0.37675	79.8336	1.08696	1.61557	3.25448	9.6787	14.3414	28.4674
0.33	64.9728	1.07786	1.58112	3.11017	9.63604	14.0389	27.0554
0.616	145.67	1.31372	2.01702	4.31195	11.5154	17.274	34.0497
0.37675	126.23	0.7893	1.19185	2.47958	7.2342	10.9006	22.4106
0.71775	140.227	1.63584	2.51877	5.41217	13.9169	20.905	41.1443
0.45375	156.989	0.84462	1.29141	2.75066	7.69943	11.7091	24.3076
0.341	74.8224	0.99511	1.4719	2.94065	8.95714	13.18	25.8839
0.385	118.368	0.85314	1.28584	2.66412	7.76843	11.6826	23.8987
0.30525	119.837	0.62153	0.93234	1.91608	5.82671	8.6543	17.2583
0.63525	106.186	1.70775	2.59512	5.43134	14.4594	21.3488	40.4714
0.44275	44.928	2.02118	2.94453	5.69	16.5447	23.9111	44.3603
0.38775	37.7568	2.01179	2.88702	5.43057	16.4788	23.5935	43.5711
0.71225	262.397	1.04297	1.63451	3.64787	9.36464	14.415	30.1264
0.4565	235.267	0.63876	0.98895	2.15976	5.94733	9.16399	19.5905
0.4015	25.6608	2.72334	3.84781	7.01142	21.0647	29.6028	52.2377
0.4125	154.051	0.76371	1.1638	2.46493	7.01459	10.6607	22.223
0.429	79.1424	1.2769	1.90541	3.86104	11.1662	16.5668	32.666
0.30525	79.1424	0.84053	1.24059	2.47129	7.71352	11.2491	21.6342
0.429	49.1616	1.82893	2.67185	5.19451	15.2152	22.0944	41.5656
0.58575	258.077	0.82296	1.28347	2.83963	7.54622	11.6017	24.334
0.45375	191.117	0.73259	1.1275	2.43188	6.75571	10.3429	21.7968
0.594	228.096	0.91351	1.42043	3.12148	8.30699	12.7082	26.3204
0.56375	183.946	0.99276	1.53285	3.3209	8.95012	13.6122	27.8837
0.6325	193.795	1.10928	1.71881	3.74619	9.91417	15.0316	30.3496
0.38225	196.906	0.57996	0.88927	1.90774	5.42957	8.31015	17.6398
0.57475	245.894	0.83062	1.29343	2.85247	7.60951	11.6864	24.4768
0.37675	245.376	0.48584	0.74983	1.62921	4.59511	7.0785	15.2378
0.47025	39.9168	2.35325	3.41746	6.5545	18.7537	26.8931	48.7133
0.7315	136.944	1.70396	2.62289	5.63132	14.4096	21.6231	42.4018
0.594	105.494	1.5875	2.40762	5.02439	13.5632	20.09	38.5222
0.5225	100.57	1.38218	2.08908	4.33781	11.9979	17.8707	35.0179
0.363	126.23	0.75587	1.14002	2.36665	6.9542	10.4638	21.4774
0.3245	60.5664	1.10417	1.61492	3.15892	9.8548	14.294	27.2967
0.396	81.3024	1.1397	1.69788	3.43342	10.0942	14.9858	29.7723
0.319	57.8016	1.10789	1.61749	3.15349	9.8934	14.3013	27.1089
0.59125	185.328	1.05278	1.62699	3.52954	9.44573	14.3395	29.1595
0.3135	101.866	0.722	1.07748	2.19167	6.69397	9.90248	19.6206
0.429	228.096	0.60418	0.93324	2.0293	5.64311	8.6878	18.5931
0.37125	87.6096	0.99488	1.48381	3.00956	8.93982	13.2914	26.5845
0.44275	113.27	1.03661	1.56673	3.2603	9.27275	13.9402	28.2468
0.308	99.792	0.71773	1.06955	2.16985	6.66238	9.82823	19.3463
0.54175	71.1072	1.87657	2.80047	5.65569	15.6056	22.82	42.726
0.31625	113.357	0.6741	1.01052	2.07328	6.27751	9.33663	18.7039
0.53625	52.0128	2.28854	3.37358	6.64658	18.3811	26.5002	48.0427
0.77275	258.595	1.18378	1.8564	4.14668	10.4877	16.1201	33.4329
0.55825	122.774	1.30579	1.98957	4.19625	11.4271	17.1087	33.7847
0.5885	148.867	1.21858	1.87094	4.00229	10.7646	16.2039	32.2972
0.781	83.4624	2.62525	3.97925	8.26152	20.5833	30.1393	55.4161
0.6985	138.931	1.594	2.45167	5.25686	13.6131	20.4327	40.2004
0.71225	94.7808	2.13281	3.24065	6.77285	17.3964	25.6716	48.462
0.38225	20.6496	3.02041	4.2057	7.45805	22.8207	31.6324	54.2788
0.4455	184.118	0.7387	1.13465	2.4386	6.80588	10.4061	21.8903
0.35475	118.282	0.77043	1.15868	2.39159	7.08103	10.6183	21.654
0.4785	98.4096	1.27761	1.92366	3.96739	11.1794	16.6791	33.0367
0.65725	82.6848	2.12697	3.20743	6.60384	17.3742	25.3974	47.0651
0.35475	39.2256	1.76486	2.529	4.75016	14.7925	21.1233	39.1344
0.429	176.861	0.72545	1.11173	2.37981	6.6905	10.2171	21.4773
0.30525	129.773	0.59337	0.89184	1.84043	5.57752	8.30483	16.6491
0.35475	69.8976	1.10565	1.63199	3.24602	9.83724	14.4638	28.3427
0.34925	87.696	0.92335	1.37439	2.77883	8.36361	12.3987	24.7075
0.51425	89.856	1.49553	2.24772	4.6133	12.8433	19.0334	36.916
0.78925	133.402	1.90587	2.9365	6.31162	15.8425	23.7135	45.9562
0.605	74.9088	2.08957	3.12898	6.3534	17.1106	24.8772	45.615
0.33825	29.2032	1.98826	2.81532	5.16628	16.3941	23.0163	41.3019
0.506	63.504	1.85034	2.74666	5.49357	15.4005	22.5033	42.2804
0.50875	101.261	1.32946	2.00879	4.17007	11.5906	17.2894	34.0617
0.363	54.1728	1.37742	2.01204	3.9207	11.9444	17.3836	33.3429
0.55825	134.093	1.23339	1.88428	3.99534	10.866	16.3235	32.4946
0.4455	79.1424	1.3404	2.002	4.062	11.6559	17.2826	33.9267
0.484	102.73	1.24616	1.8807	3.89732	10.9387	16.3494	32.4847
0.319	28.512	1.838	2.5999	4.76449	15.3986	21.4708	38.0186
0.462	191.894	0.74897	1.15316	2.48884	6.89631	10.5567	22.2187
0.385	87.0048	1.04314	1.55744	3.16387	9.32702	13.88	27.7595
0.627	248.054	0.92181	1.43786	3.17981	8.38199	12.8369	26.5684
0.67375	242.352	1.02844	1.60597	3.55893	9.24922	14.1826	29.4162
0.34925	41.3856	1.65714	2.38023	4.49234	14.0269	20.0661	37.3424
0.37125	75.6	1.10577	1.63974	3.28894	9.83047	14.5302	28.7147
0.363	51.3216	1.42175	2.07324	4.02633	12.2803	17.8372	34.0693
0.65175	59.8752	2.67152	3.97519	7.95313	20.893	29.9867	53.3244
0.58025	41.3856	2.98718	4.36276	8.4223	22.7473	32.1616	55.4565
0.43175	99.0144	1.12246	1.68601	3.46408	9.95645	14.8847	29.8491
0.5555	203.299	0.91119	1.41032	3.07193	8.27739	12.6401	26.1678
0.737	147.053	1.63606	2.52436	5.44729	13.9172	20.9471	41.3561
0.60775	132.624	1.38441	2.11788	4.49581	12.0523	18.0161	35.2492
0.41525	74.1312	1.29554	1.9252	3.8717	11.3063	16.7259	32.863
0.4235	98.4096	1.09942	1.6504	3.3873	9.77301	14.6092	29.3306
0.69025	153.965	1.45715	2.24793	4.85166	12.5979	18.9891	37.7599
0.74525	54.1728	3.38694	5.04009	10.0716	25.0802	35.9316	63.0846
0.46475	211.162	0.70679	1.09122	2.36877	6.53596	10.0344	21.2557
0.55275	42.0768	2.79128	4.07459	7.86791	21.5493	30.6261	53.6128
0.3685	59.7888	1.31433	1.9278	3.78628	11.4586	16.755	32.4214
0.34925	160.531	0.59875	0.91	1.91982	5.60045	8.4892	17.6963
0.4895	161.222	0.91671	1.40499	3.00356	8.30512	12.6224	26.0456
0.48675	191.635	0.80343	1.2381	2.67583	7.36136	11.2577	23.572
0.4125	63.072	1.4241	2.1042	4.18474	12.2827	18.0605	35.0293
0.495	241.056	0.69562	1.07959	2.36796	6.44499	9.92914	21.1268
0.58025	49.9392	2.60523	3.83887	7.54353	20.4389	29.2099	51.6099
0.47025	100.483	1.23092	1.85405	3.82769	10.8154	16.1579	32.146
0.42075	221.702	0.60153	0.92799	2.01296	5.61956	8.64343	18.4756
0.60775	102.643	1.66621	2.5256	5.2623	14.1457	20.8939	39.7401
0.44	68.4288	1.47563	2.18915	4.3843	12.67	18.6696	36.189
0.4675	115.603	1.09179	1.65367	3.45426	9.7201	14.6115	29.4854
0.3465	37.0656	1.79143	2.5581	4.77317	14.9947	21.3072	39.1494
0.77	147.917	1.72296	2.66134	5.75357	14.5463	21.8844	43.0304
0.3245	122.515	0.66855	1.00455	2.07089	6.22234	9.29391	18.7994
0.418	198.806	0.64422	0.99048	2.13403	5.99137	9.1842	19.4918
0.47025	158.63	0.88037	1.34738	2.87406	7.99997	12.1622	25.1759
0.58575	88.3872	1.74619	2.63339	5.43197	14.7126	21.6476	40.8893
0.46475	82.6848	1.38992	2.07919	4.23055	12.0347	17.845	34.9249
0.52525	217.555	0.80855	1.25256	2.73511	7.41264	11.3658	23.8372
0.4565	112.666	1.07493	1.6262	3.38958	9.58338	14.4018	29.0902
0.3465	55.728	1.27048	1.85577	3.61813	11.1389	16.1893	31.0315
0.39325	181.786	0.63435	0.97108	2.07631	5.90441	9.02039	19.0531
0.33825	45.6192	1.46324	2.11139	4.02236	12.6146	18.0985	33.8999
0.55825	218.16	0.86982	1.34938	2.95331	7.93469	12.1472	25.2891
0.341	57.7152	1.21688	1.77891	3.47442	10.7271	15.5946	29.9192
0.36575	100.57	0.88721	1.32927	2.72095	8.05831	12.0356	24.3139
0.53075	269.395	0.70372	1.09687	2.42601	6.52037	10.0664	21.4449
0.759	220.234	1.27912	1.99783	4.42467	11.2325	17.1772	35.2036
0.341	80.5248	0.9473	1.40495	2.82148	8.56609	12.6403	24.9636
0.528	216.605	0.81647	1.2648	2.76156	7.47996	11.4657	24.0232
0.58575	239.587	0.86641	1.3487	2.97147	7.91246	12.1328	25.2896
0.7755	215.654	1.33393	2.08318	4.61122	11.6562	17.8045	36.3367
0.572	280.714	0.75242	1.17552	2.6115	6.94404	10.7147	22.7005
0.6325	143.424	1.37438	2.10998	4.50804	11.9882	17.9427	35.121
0.51975	68.4288	1.80756	2.6939	5.42823	15.1104	22.1276	41.6915
0.62425	113.357	1.59304	2.42566	5.09894	13.6209	20.1865	38.6321
0.55825	119.059	1.34075	2.04008	4.29093	11.6952	17.4831	34.4012
0.429	73.44	1.3577	2.01872	4.06231	11.7823	17.4206	34.0962
0.59675	154.051	1.21458	1.86686	4.00233	10.7359	16.1695	32.244
0.53625	172.627	0.97851	1.5062	3.24383	8.82577	13.4129	27.5119
0.65175	163.123	1.30155	2.00815	4.33657	11.4208	17.2211	34.322
0.48675	176.688	0.8473	1.3029	2.80313	7.72987	11.791	24.5404
0.385	75.4272	1.16224	1.72481	3.46322	10.273	15.1969	30.0217
0.32725	138.413	0.6208	0.93658	1.94707	5.80314	8.71151	17.8071
0.539	31.3632	3.29214	4.74209	8.92081	24.4571	34.2912	58.3058
0.418	161.654	0.74557	1.13874	2.42255	6.86089	10.4477	21.8548
0.385	92.7072	0.99811	1.49367	3.04835	8.96345	13.3705	26.8721
0.56925	202.522	0.94224	1.45892	3.17934	8.53761	13.0245	26.8601
0.4345	150.509	0.82756	1.2619	2.67467	7.5539	11.4729	23.8125
0.4015	49.9392	1.65982	2.42276	4.70741	14.015	20.3767	38.6872
0.561	112.666	1.40924	2.13985	4.48124	12.2175	18.2116	35.5825
0.47025	207.965	0.72538	1.1197	2.42931	6.69601	10.2736	21.7167
0.36025	61.2576	1.25535	1.84192	3.62108	11.0091	16.0978	31.1896
0.3465	148.262	0.62284	0.94443	1.98322	5.81285	8.7872	18.2153
0.374	106.963	0.88269	1.32508	2.72317	8.01731	12.0043	24.3612
0.71225	277.776	1.01229	1.58806	3.55187	9.11554	14.0531	29.4847
0.308	269.222	0.35142	0.54111	1.17183	3.38293	5.17971	11.0017
0.3685	104.803	0.87577	1.31362	2.69528	7.96182	11.9086	24.1265
0.34925	141.523	0.65634	0.99331	2.07751	6.10342	9.21049	19.0285
0.45925	138.326	0.94512	1.43886	3.038	8.53119	12.9102	26.4879
0.5115	169.085	0.9306	1.43063	3.07445	8.42665	12.8186	26.4282
0.3245	155.174	0.55738	0.84467	1.77241	5.24507	7.90896	16.3061
0.561	259.546	0.7759	1.20936	2.67332	7.14325	10.9987	23.2107
0.363	223.43	0.49597	0.76253	1.64485	4.68674	7.19151	15.3659
0.407	77.8464	1.21839	1.81322	3.658	10.7102	15.8759	31.3764
0.38225	36.3744	2.04461	2.92617	5.47618	16.7053	23.854	43.8787
0.4895	214.013	0.74556	1.15298	2.51031	6.87155	10.548	22.2698
0.32175	47.088	1.34996	1.94676	3.70672	11.7835	16.8349	31.269
0.308	78.4512	0.85546	1.26255	2.51454	7.83561	11.4351	22.0383
0.51975	136.08	1.11009	1.69461	3.59181	9.87995	14.8986	30.0657
0.55825	85.536	1.7109	2.5717	5.27238	14.4404	21.2613	40.3666
0.41525	94.8672	1.0963	1.64335	3.3632	9.74857	14.5556	29.1846
0.39325	63.3312	1.34976	1.99042	3.94637	11.7213	17.2247	33.5078
0.3465	171.072	0.56825	0.86503	1.83096	5.33227	8.09577	16.9342
0.78375	72.7488	2.90538	4.38172	9.00065	22.2964	32.4125	58.5457
0.48125	171.59	0.85643	1.31495	2.82133	7.80412	11.8925	24.7151
0.5335	128.995	1.1896	1.81395	3.83463	10.5136	15.8062	31.6149
0.65725	36.3744	3.81078	5.55018	10.6274	27.386	38.233	64.0662
0.59125	29.8944	3.7886	5.45767	10.2415	27.2231	37.7095	62.0332
0.484	183.254	0.82117	1.26383	2.72422	7.51036	11.4708	23.9535
0.3465	125.453	0.71727	1.08014	2.23604	6.63044	9.95204	20.3424
0.44825	51.3216	1.86972	2.73999	5.3557	15.504	22.538	42.3173
0.51425	99.792	1.36312	2.0589	4.27023	11.8495	17.6559	34.6673
0.38225	22.896	2.65884	3.74544	6.7883	20.694	28.971	51.0119
0.32175	38.448	1.58904	2.26797	4.23173	13.583	19.1823	34.8609
0.33275	63.4176	1.10796	1.62414	3.19012	9.87424	14.3815	27.7006
0.3355	81.216	0.92156	1.36666	2.74456	8.35825	12.3243	24.3042
0.396	144.634	0.75809	1.15182	2.42589	6.96768	10.5628	21.9425
0.31075	75.6	0.89193	1.31439	2.61008	8.13739	11.8649	22.8432
0.418	148.349	0.79872	1.21599	2.57015	7.31066	11.0966	23.0518
0.33	60.48	1.13064	1.6542	3.23731	10.0589	14.6117	27.994
0.539	181.613	0.95015	1.46488	3.16546	8.59406	13.0829	26.9352
0.4455	161.827	0.8084	1.23663	2.63703	7.39483	11.259	23.4607
0.49775	101.952	1.29206	1.95128	4.04768	11.2988	16.87	33.3651
0.396	54.1728	1.54421	2.26028	4.41681	13.1735	19.2167	36.7959
0.32175	34.3008	1.70338	2.4214	4.48171	14.4209	20.2627	36.4549
0.572	73.44	1.97711	2.95545	5.98483	16.3204	23.8047	44.1403
0.60225	176.774	1.11282	1.71807	3.71822	9.93189	15.0377	30.3516
0.5665	108.346	1.46825	2.22675	4.65078	12.6645	18.8345	36.5752
0.495	279.245	0.62637	0.97605	2.15891	5.8448	9.04581	19.4548
0.41525	228.787	0.57857	0.8931	1.93987	5.41782	8.34042	17.8722
0.33825	70.5888	1.04066	1.53363	3.04296	9.32794	13.673	26.6636
0.54725	124.762	1.25975	1.91959	4.05071	11.0665	16.5951	32.9383
0.66275	85.0176	2.11497	3.19271	6.58792	17.2902	25.317	47.0982
0.5115	110.678	1.26781	1.92059	4.00832	11.1157	16.6301	32.9823
0.4345	26.4384	2.99486	4.23856	7.73891	22.6728	31.8361	55.4986
0.38225	98.064	0.95813	1.43559	2.9377	8.63757	12.904	26.0329
0.4895	243.734	0.68041	1.05608	2.31704	6.31305	9.73104	20.7433
0.50325	205.286	0.79513	1.22889	2.67139	7.29471	11.1762	23.454
0.451	151.978	0.85611	1.30752	2.77919	7.79468	11.8426	24.5402
0.44275	84.0672	1.28633	1.92386	3.91535	11.2399	16.7002	32.9587
0.32725	57.7152	1.14957	1.67908	3.27551	10.2136	14.7994	28.2081
0.407	59.8752	1.47322	2.16877	4.28367	12.6477	18.5436	35.8004
0.6105	79.92	2.00177	3.00698	6.14614	16.5173	24.0901	44.4659
0.7315	210.211	1.25998	1.96401	4.33269	11.0845	16.9263	34.6362
0.374	169.69	0.62929	0.9596	2.03697	5.86174	8.9228	18.7385
0.418	159.667	0.75351	1.15029	2.44462	6.92834	10.5453	22.0359
0.671	101.952	1.87719	2.8546	5.98043	15.6508	23.1422	44.0261
0.583	278.64	0.77523	1.2113	2.69116	7.14057	11.0087	23.2521
0.759	142.56	1.73494	2.67617	5.76942	14.6319	21.9858	43.1408
0.31075	78.4512	0.86383	1.27541	2.54187	7.90235	11.5458	22.3152
0.47575	208.138	0.73541	1.13551	2.46487	6.78251	10.4052	21.9751
0.5885	237.514	0.87677	1.36463	3.00548	7.99973	12.2608	25.5207
0.45375	124.589	1.00129	1.5189	3.18394	8.98879	13.5546	27.6079
0.64075	263.088	0.91054	1.42304	3.16007	8.28699	12.7213	26.474
0.3135	170.208	0.49763	0.75586	1.59385	4.71647	7.11924	14.6922
0.4015	66.96	1.32509	1.9605	3.91076	11.5332	16.9952	33.1945
0.37125	192.499	0.56586	0.86654	1.85499	5.30619	8.11111	17.1841
0.506	119.75	1.18576	1.80033	3.77538	10.4734	15.7231	31.4608
0.31075	136.944	0.5865	0.88325	1.83	5.51191	8.23612	16.6489
0.407	57.024	1.53556	2.25473	4.43136	13.1082	19.1719	36.8252
0.34375	37.0656	1.77356	2.53201	4.72289	14.8726	21.119	38.7661
0.36575	128.304	0.75259	1.13606	2.36259	6.92552	10.4308	21.4475
0.385	43.632	1.72023	2.49444	4.78769	14.4544	20.8863	39.2995
0.5005	154.397	0.97247	1.48907	3.17669	8.76509	13.2931	27.2555
0.7865	176.688	1.55884	2.42183	5.29963	13.3506	20.2266	40.4068
0.363	165.542	0.61741	0.93999	1.98942	5.76018	8.75233	18.3256
0.56925	174.01	1.04928	1.61737	3.49099	9.41028	14.2736	29.0348
0.43725	96.2496	1.16342	1.74639	3.58258	10.2807	15.351	30.6724
0.43725	129.341	0.93023	1.41164	2.9627	8.40641	12.6991	26.0325
0.36575	120.614	0.78995	1.18971	2.46221	7.24239	10.8816	22.2638
0.40975	121.306	0.89657	1.35553	2.82517	8.12766	12.2511	25.0957
0.6215	275.962	0.84626	1.32341	2.94361	7.74905	11.9169	24.9316
0.42075	110.506	1.00109	1.50875	3.12282	8.98276	13.4887	27.3637
0.40425	154.138	0.74474	1.1343	2.40038	6.85351	10.414	21.722
0.56925	170.64	1.06467	1.64007	3.53524	9.53438	14.4503	29.3386
0.6545	79.2288	2.1664	3.26274	6.6997	17.6417	25.7359	47.4636
0.44275	132.624	0.93042	1.4133	2.97163	8.40832	12.7106	26.0766
0.35475	138.326	0.68148	1.03092	2.15396	6.31932	9.53476	19.6882
0.341	79.8336	0.95226	1.41193	2.83403	8.60683	12.6966	25.0596
0.4345	72.6624	1.39002	2.06661	4.15722	12.0278	17.7731	34.703
0.36025	72.576	1.08686	1.60873	3.2162	9.68515	14.2809	28.1178
0.528	89.1648	1.55158	2.33287	4.79004	13.2648	19.6279	37.8567
0.33275	24.9696	2.15699	3.02987	5.47613	17.5457	24.3915	42.8785
0.5775	237.427	0.85602	1.3319	2.93193	7.82381	11.999	25.0425
0.539	154.051	1.06731	1.63718	3.50079	9.54555	14.4422	29.3028
0.352	104.026	0.82434	1.23534	2.53073	7.53892	11.2558	22.7459
0.57475	166.406	1.09734	1.68939	3.63648	9.79852	14.8297	29.9897
0.3245	90.6336	0.82137	1.22149	2.46721	7.53083	11.1209	21.9882
0.7535	133.834	1.79647	2.76527	5.93497	15.0707	22.5865	44.0626
0.41525	141.955	0.8172	1.24219	2.61738	7.46613	11.3153	23.4361
0.5225	268.358	0.69101	1.0767	2.38001	6.40977	9.89813	21.1168
0.50325	174.182	0.89373	1.37461	2.95767	8.11991	12.3698	25.615
0.48125	126.403	1.07082	1.62698	3.41922	9.55454	14.3958	29.1512
0.41525	123.034	0.89694	1.35776	2.83667	8.13121	12.2671	25.1513
0.66275	113.53	1.72272	2.62759	5.53931	14.5564	21.614	41.5349
0.5225	142.042	1.08827	1.6635	3.53468	9.70683	14.6562	29.656
0.45925	49.9392	1.96555	2.87875	5.61796	16.1696	23.456	43.7282
0.49225	65.5776	1.74652	2.59437	5.19884	14.6608	21.4847	40.731
0.3135	79.1424	0.86509	1.27842	2.552	7.90965	11.5751	22.4531
0.737	41.3856	3.98432	5.86464	11.4556	28.289	39.9539	67.9952
0.37675	158.198	0.66857	1.01737	2.15035	6.20251	9.42093	19.6903
0.385	81.9936	1.09473	1.62995	3.29367	9.73893	14.455	28.7564
0.3575	61.344	1.24223	1.82235	3.58171	10.9092	15.9461	30.8854
0.55275	163.987	1.05361	1.62032	3.48152	9.44027	14.3037	29.0742
0.528	283.133	0.67519	1.05362	2.33641	6.27302	9.70121	20.7551
0.473	187.402	0.78486	1.20817	2.60587	7.20243	11.0132	23.0902
0.38225	104.112	0.9247	1.38767	2.84913	8.36257	12.5165	25.3548
0.506	173.318	0.90317	1.38907	2.98834	8.19873	12.4858	25.8274
0.3135	69.2064	0.96557	1.41776	2.79557	8.74407	12.7074	24.324
0.3355	59.184	1.17196	1.71405	3.3515	10.3799	15.0861	28.9346
0.41525	74.8224	1.28665	1.91274	3.84953	11.2381	16.6315	32.7053
0.6655	221.011	1.08038	1.68241	3.70595	9.67152	14.7732	30.3661
0.44825	165.456	0.80362	1.23024	2.627	7.35508	11.2052	23.3728
0.49225	91.3248	1.40182	2.10592	4.32081	12.1319	18.0233	35.2753
0.36575	73.2672	1.10421	1.63531	3.27234	9.82061	14.493	28.5678
0.407	111.283	0.95705	1.44138	2.98011	8.62418	12.9508	26.3318
0.56925	203.126	0.94016	1.45584	3.17325	8.52053	13	26.8167
0.58025	173.232	1.07758	1.66145	3.58729	9.64192	14.6111	29.619
0.451	143.165	0.90023	1.37158	2.90112	8.16044	12.3681	25.4927
0.4565	87.696	1.30881	1.96058	4.00212	11.4142	16.9701	33.4658
0.61325	111.37	1.57641	2.39812	5.03335	13.4924	20.004	38.362
0.429	44.928	1.9365	2.81971	5.44617	15.964	23.0936	43.0713
0.39325	123.293	0.84512	1.27674	2.65777	7.70068	11.6064	23.8263
0.6875	204.595	1.18716	1.84646	4.05574	10.5186	16.0352	32.7736
0.3245	73.5264	0.95917	1.41404	2.80884	8.67761	12.6969	24.6622
0.3795	94.8672	0.96566	1.44559	2.95276	8.70029	12.9837	26.1399
0.43175	121.133	0.95043	1.4396	3.01013	8.57244	12.9262	26.407
0.5335	75.6	1.77077	2.64691	5.36601	14.8544	21.7997	41.2096
0.4345	79.92	1.28575	1.92034	3.89739	11.2357	16.6757	32.8704
0.49225	136.944	1.03312	1.57538	3.33426	9.25441	13.9822	28.4477
0.40975	69.2064	1.335	1.97806	3.95609	11.6079	17.1256	33.4843
0.418	77.76	1.25854	1.87454	3.78644	11.0222	16.3397	32.2313
0.7095	81.3024	2.37857	3.59238	7.41465	19.0192	27.8479	51.6368
0.5225	166.147	0.96846	1.48865	3.19747	8.74024	13.2784	27.2566
0.33825	64.1952	1.1216	1.6457	3.23793	9.97691	14.5584	28.1449
0.7645	142.992	1.74777	2.69655	5.81566	14.7239	22.1234	43.3853
0.539	162.432	1.02463	1.5748	3.38031	9.20215	13.953	28.4544
0.45925	155.52	0.86364	1.32043	2.81187	7.85882	11.9456	24.753
0.385	85.536	1.05827	1.5787	3.20195	9.44814	14.0493	28.0545
0.55	99.7056	1.49188	2.2557	4.68355	12.8347	19.0549	36.923
0.539	136.944	1.1614	1.77433	3.76446	10.2936	15.5014	31.1089
0.46475	109.728	1.12297	1.69779	3.53323	9.96765	14.9572	30.0745
0.66825	102.643	1.85789	2.82561	5.92152	15.5161	22.9469	43.675
0.43175	74.8224	1.34823	2.00673	4.046	11.7111	17.329	33.9563
0.31625	48.4704	1.28995	1.86203	3.5528	11.3314	16.1796	29.9896
0.407	44.928	1.79917	2.61777	5.05287	15.0093	21.733	40.8317
0.49225	94.2624	1.36745	2.05688	4.23154	11.8717	17.6623	34.6839
0.6435	55.6416	2.73394	4.05814	8.07563	21.285	30.4161	53.5208
0.5555	136.253	1.21242	1.85302	3.93255	10.7011	16.0896	32.1052
0.7645	32.832	4.862	7.09093	13.5798	32.5741	45.3504	74.3522
0.34925	71.9712	1.05844	1.56379	3.11664	9.46327	13.9208	27.3154
0.40975	141.091	0.80628	1.22503	2.57916	7.37447	11.1737	23.1468
0.31625	141.005	0.58701	0.8853	1.83955	5.51238	8.25875	16.7983
0.462	30.672	2.91305	4.15688	7.70698	22.1928	31.3372	54.9407
0.34375	80.352	0.95903	1.4225	2.85711	8.66039	12.7846	25.2671
0.47025	160.272	0.87434	1.33858	2.85699	7.95002	12.0903	25.0467
0.6791	54.0536	2.99296	4.44491	8.85307	22.8294	32.6844	57.7635
0.6188	52.256	2.72857	4.03386	7.96624	21.2411	30.2535	52.8308
0.5591	56.6746	2.27443	3.36728	6.68556	18.3082	26.4251	47.8873
0.5497	69.4256	1.9415	2.89582	5.83993	16.062	23.4394	43.6292
0.6136	78.4149	2.04637	3.07157	6.26703	16.8242	24.5006	45.0509
0.5735	90.3837	1.67313	2.52431	5.21376	14.1798	20.9154	39.7927
0.5591	82.2171	1.77029	2.65648	5.4264	14.865	21.8382	41.2463
0.5405	78.4149	1.75842	2.6321	5.35097	14.7698	21.6927	41.0465
0.536	100.036	1.43686	2.17205	4.50969	12.4166	18.4645	35.9814
0.5735	117.669	1.39587	2.12453	4.46904	12.1224	18.0887	35.3748
0.6188	138.409	1.36702	2.09585	4.4666	11.9262	17.8478	34.9708
0.6621	128.484	1.56995	2.40546	5.11729	13.4456	20.0815	39.1177
0.682	115.305	1.76719	2.69927	5.70562	14.8696	22.1197	42.6563
0.7055	114.528	1.85096	2.8296	5.98933	15.4587	23.0078	44.3452
0.4375	101.398	1.12179	1.68691	3.47378	9.95162	14.8895	29.8843
0.4662	64.4473	1.65606	2.45447	4.90169	13.9996	20.543	39.2478
0.4925	56.6746	1.93642	2.85945	5.6631	15.9894	23.2737	43.436
0.4701	56.6746	1.81719	2.68152	5.30787	15.149	22.1044	41.6523
0.4904	47.8571	2.19398	3.21303	6.26105	17.7231	25.5807	46.854
0.4642	47.8571	2.05703	3.00755	5.84828	16.7936	24.2991	44.9914
0.402	46.8957	1.72646	2.51482	4.86605	14.494	21.0218	39.6906
0.3838	45.6438	1.63968	2.38502	4.60503	13.8783	20.1056	38.0229
0.4357	36.2661	2.34726	3.37873	6.37975	18.6943	26.7312	48.5357
0.4662	34.5889	2.62114	3.77355	7.1172	20.4356	29.0833	51.846
0.4904	29.8062	3.18408	4.54529	8.42183	23.7845	33.4185	57.5671
0.5428	32.546	3.2131	4.6408	8.77489	24.0185	33.7363	57.5608
0.4946	36.2661	2.66141	3.85511	7.348	20.7114	29.4794	52.2376
0.5159	38.5425	2.72518	3.95711	7.57287	21.1151	30.0345	52.9572
0.6008	33.6655	3.62206	5.24026	9.91656	26.3432	36.6441	60.7935
0.6241	30.6237	4.03106	5.81163	10.9076	28.5187	39.2771	63.6294
0.6849	31.8922	4.41574	6.39907	12.1235	30.4458	42.2701	69.9568
0.6734	31.4636	4.3675	6.32065	11.9448	30.2098	41.8646	69.0815
0.6008	25.5117	4.50433	6.40937	11.7354	30.8043	42.0493	66.9244
0.4904	23.8431	3.74489	5.28584	9.57393	26.8614	37.2332	62.1677
0.4884	21.2531	3.96328	5.57138	10.0078	28.002	38.6073	63.7027
0.4194	24.1679	2.98785	4.21524	7.65147	22.6402	31.7077	55.1909
0.4194	27.1131	2.81256	3.9825	7.28346	21.5929	30.3913	53.5082
0.392	22.1334	2.80177	3.94384	7.13391	21.5572	30.1437	52.7547
0.6621	41.2398	3.48777	5.11587	9.93554	25.6519	36.1217	61.6191
0.6401	44.4254	3.18991	4.68619	9.13156	23.9848	33.808	57.6941
