# Supplementary material for: Bacterial clustering amplifies the reshaping of eutrophic plumes around marine particles: A hybrid data-driven model
Source: PLoS Comput Biol. 2024 Dec 11;20(12):e1012660. doi: 10.1371/journal.pcbi.1012660 (PMC11666058; doi:10.1371/journal.pcbi.1012660)
Supplement: S1 Dataset — (ZIP) [file pcbi.1012660.s001.zip › data_small_particles.xlsx]

## Sheet: data
esd	sv	nu	nw	ns	fu	fw	fs
0.11118	19.8772	0.65033	0.86048	1.39441	6.14368	7.98629	12.3893
0.2932	6.89474	4.55154	5.93067	9.2654	31.2668	38.772	53.3741
0.24715	7.33333	3.43649	4.48108	7.0225	25.7537	31.875	44.2392
0.23235	7.68421	3.06771	4.00346	6.28748	23.6899	29.3885	41.0499
0.21974	3.38596	5.13927	6.31164	8.85714	34.4685	39.8597	49.5333
0.20877	6.2807	3.23788	4.12724	6.20847	24.9118	30.0398	40.0783
0.28059	12.421	2.77292	3.74699	6.28746	21.795	28.0671	41.695
0.27621	13.2105	2.64933	3.58409	6.02946	21.0222	27.1439	40.5567
0.27182	11.7193	2.86598	3.84048	6.34601	22.3538	28.557	41.8631
0.25757	12.3333	2.58835	3.471	5.74737	20.6418	26.4612	39.132
0.25044	12.3333	2.5205	3.37311	5.56523	20.2183	25.8819	38.2215
0.28169	15.3158	2.58339	3.50651	5.93844	20.5923	26.7008	40.1927
0.27401	19.7018	2.18513	2.98823	5.14012	17.9679	23.5924	36.438
0.23509	17.2456	1.86041	2.5287	4.30192	15.7682	20.6208	31.7794
0.18958	17.2456	1.37581	1.85764	3.12513	12.2422	15.9155	24.391
0.17971	18.2105	1.23666	1.67075	2.81486	11.1281	14.5236	22.4589
0.16053	13.2982	1.37145	1.80827	2.90622	12.2077	15.5517	23.0367
0.1693	10.2281	1.67239	2.19065	3.47303	14.536	18.2987	26.4597
0.20384	9.26316	2.32351	3.04348	4.82037	19.1746	23.8859	33.7399
0.21096	10.4912	2.30062	3.02795	4.84165	18.9521	23.7849	34.046
0.21151	13.2105	1.98019	2.63685	4.3154	16.7171	21.3082	31.3981
0.18246	10.9298	1.8249	2.39768	3.82367	15.6746	19.7212	28.4472
0.11776	1.80702	2.95362	3.42285	4.33694	23.3336	26.1674	31.1937
0.14737	5.31579	2.26481	2.81546	4.04896	18.8133	22.4628	29.6756
0.08487	11.7193	0.64396	0.81726	1.2225	6.08684	7.61264	11.0133
0.09364	11.2807	0.7606	0.96694	1.45116	7.11873	8.89527	12.8353
0.10461	12.7719	0.82201	1.05618	1.61825	7.65385	9.64497	14.1252
0.1068	14.7018	0.74689	0.97131	1.52268	6.99845	8.93229	13.3916
0.09857	15.0526	0.67148	0.86931	1.35149	6.33217	8.06233	12.0493
0.11173	16.3684	0.71937	0.94633	1.5155	6.75624	8.72056	13.3361
0.0898	1.19298	2.20684	2.49042	3.02388	18.4116	20.3443	23.7699
0.08158	1.45614	1.77727	2.01345	2.46042	15.3219	17.0456	20.1436
0.10461	8.47368	1.0235	1.29336	1.91742	9.37175	11.5851	16.3523
0.11064	8.82456	1.09862	1.39175	2.07351	9.99765	12.3683	17.4742
0.11393	10.7544	1.03233	1.31948	2.0008	9.44566	11.7942	16.9549
0.11886	11.193	1.06195	1.36319	2.0842	9.69309	12.1422	17.55
0.08761	8.91228	0.81505	1.01651	1.47285	7.59346	9.31309	13.0046
0.19287	10.1403	2.05306	2.69402	4.28386	17.3286	21.6829	30.9182
0.19178	11.193	1.94039	2.55419	4.08768	16.5191	20.7678	29.8831
0.20247	11.1491	2.09988	2.76749	4.43847	17.637	22.1541	31.7909
0.19781	11.9825	1.9496	2.57549	4.15078	16.5858	20.9084	30.2189
0.217	12.0702	2.18746	2.9005	4.70636	18.134	22.993	33.5275
0.16107	18.9123	1.07264	1.44117	2.40412	9.78207	12.7571	19.7647
0.16601	18.5614	1.12604	1.51398	2.52861	10.2242	13.3243	20.5984
0.16217	17.1579	1.17767	1.57207	2.58959	10.6481	13.7721	21.0013
0.22248	15.4035	1.78467	2.41767	4.0872	15.2588	19.8695	30.4163
0.23344	15.3158	1.91986	2.60329	4.40723	16.2014	21.1121	32.314
0.22961	14.1754	2.01513	2.71358	4.53461	16.882	21.8197	32.9125
0.22357	14.1754	1.96744	2.64357	4.40039	16.5663	21.3605	32.1055
0.14298	7.33333	1.76196	2.23325	3.32859	15.208	18.595	25.613
0.15285	6.2807	2.09133	2.64094	3.90647	17.6005	21.3378	28.903
0.16327	5.31579	2.47667	3.11598	4.5739	20.2524	24.3353	32.4011
0.18026	6.63158	2.58318	3.28367	4.91772	20.9591	25.3462	34.0894
0.17588	5.14035	2.81857	3.54654	5.20573	22.4825	26.8843	35.4489
0.17039	5.31579	2.64803	3.33362	4.89872	21.384	25.6427	33.998
0.16327	6.54386	2.26415	2.86773	4.26624	18.8088	22.7942	30.8263
0.09583	7.42105	1.0612	1.31086	1.8661	9.68684	11.7253	15.9776
0.27292	16.2807	2.39792	3.2591	5.53635	19.3967	25.2423	38.3166
0.27237	16.8947	2.35064	3.198	5.44373	19.0841	24.8752	37.881
0.27182	17.4211	2.30949	3.14473	5.36263	18.8103	24.5525	37.4948
0.26743	17.6842	2.23856	3.04885	5.20242	18.3395	23.9637	36.6974
0.2614	16.1053	2.2557	3.06384	5.20003	18.4661	24.0528	36.6371
0.25537	15.6667	2.19918	2.98472	5.05859	18.0948	23.5606	35.8936
0.2466	15.7544	2.07661	2.81813	4.77682	17.2704	22.5082	34.397
0.2477	14.8772	2.13455	2.89354	4.89322	17.6696	22.9861	34.9937
0.12379	9.61404	1.23838	1.57979	2.38593	11.142	13.8314	19.6416
0.14243	13.386	1.1432	1.50344	2.40472	10.3655	13.2426	19.7688
0.13586	14.7895	1.01645	1.33923	2.15053	9.31256	11.9517	18.0179
0.12928	15.3158	0.92767	1.22209	1.96217	8.56186	11.0099	16.6766
0.12599	14.614	0.91035	1.19704	1.91474	8.41411	10.8062	16.3328
0.12818	14.0877	0.9496	1.24791	1.99357	8.74834	11.2191	16.903
0.08432	6.63158	0.97191	1.18244	1.636	8.93737	10.6871	14.2604
0.08268	2.15789	1.56665	1.80937	2.27942	13.7305	15.5599	18.914
0.08322	3.38596	1.31686	1.55121	2.02359	11.7732	13.6118	17.1183
0.09748	1.80702	2.1725	2.50581	3.14899	18.1719	20.4469	24.5361
0.09145	2.24561	1.82567	2.11691	2.68581	15.6802	17.7813	21.6297
0.08925	3.03509	1.54431	1.81406	2.35486	13.5586	15.5945	19.4305
0.10735	2.15789	2.38648	2.77751	3.54666	19.6453	22.2205	26.8849
0.11886	3.21053	2.24913	2.69368	3.61288	18.705	21.6807	27.2638
0.11338	2.94737	2.16734	2.58224	3.43161	18.1358	20.9529	26.2186
0.12763	3.82456	2.35365	2.83874	3.86015	19.4223	22.6106	28.6486
0.13476	4.17544	2.43708	2.95638	4.06476	19.9869	23.3508	29.7604
0.19452	8.12281	2.42063	3.13387	4.85769	19.8761	24.4442	33.7998
0.19068	7.59649	2.51818	3.23659	4.94973	20.5292	25.0647	34.2429
0.183	7.94737	2.31621	2.97963	4.56564	19.1667	23.4956	32.3596
0.17588	7.94737	2.21314	2.84017	4.33307	18.4554	22.6198	31.1737
0.17094	8.12281	2.10396	2.69975	4.11862	17.6899	21.7201	30.0481
0.17368	6.98246	2.38174	3.03129	4.55145	19.6132	23.8157	32.2882
0.16875	7.33333	2.2233	2.83363	4.26696	18.526	22.5783	30.83
0.17423	6.19298	2.55752	3.23787	4.81129	20.7899	25.0724	33.5746
0.19836	15.3158	1.62198	2.17466	3.60837	14.1537	18.1871	27.238
0.20548	15.2281	1.68889	2.2691	3.77918	14.6249	18.844	28.3461
0.20384	14.3509	1.77166	2.36772	3.90356	15.2521	19.5177	28.9933
0.18629	13.8246	1.64111	2.17819	3.54494	14.2991	18.2118	26.8751
0.18739	12.7719	1.74267	2.30461	3.72346	15.0641	19.0871	27.8887
0.18191	12.8597	1.66697	2.20301	3.55511	14.4951	18.3849	26.9335
0.17533	11.8947	1.65122	2.17358	3.4803	14.3758	18.1795	26.5019
0.17039	11.9825	1.57737	2.07551	3.32098	13.8128	17.4884	25.5679
0.16711	12.3333	1.51115	1.98937	3.18663	13.3023	16.8727	24.7641
0.15121	12.6842	1.28322	1.6871	2.69633	11.5037	14.647	21.6979
0.14792	12.0702	1.26642	1.66215	2.64725	11.3685	14.4586	21.3789
0.12599	17.3333	0.83902	1.10901	1.79288	7.80116	10.0837	15.4378
0.1205	17.2456	0.78822	1.04034	1.67708	7.36008	9.51273	14.5715
0.11831	17.7719	0.75554	0.99768	1.60993	7.07433	9.15476	14.0619
0.08432	5.84211	1.03675	1.25434	1.71688	9.4827	11.271	14.8709
0.08432	4.87719	1.11588	1.34207	1.81554	10.1404	11.9744	15.6055
0.09638	2.85965	1.77983	2.09198	2.71814	15.3409	17.6052	21.8389
0.09419	3.82456	1.45004	1.73717	2.33166	12.8265	15.023	19.2723
0.08871	4.17544	1.27744	1.53187	2.06014	11.4571	13.4626	17.3791
0.0898	5.14035	1.20837	1.45809	1.98528	10.8985	12.8895	16.8433
0.09035	6.10526	1.12273	1.36459	1.88433	10.1969	12.1533	16.111
0.0898	6.89474	1.03475	1.26566	1.76909	9.46593	11.3623	15.261
0.09474	6.45614	1.15956	1.4169	1.97657	10.4999	12.5665	16.7806
0.09419	5.57895	1.25061	1.5163	2.08386	11.2409	13.3423	17.5476
0.09419	4.78947	1.34046	1.61582	2.19553	11.9615	14.1067	18.3328
0.09748	4.35088	1.46919	1.76724	2.39114	12.9761	15.2473	19.6769
0.09967	3.5614	1.62795	1.94899	2.61238	14.1991	16.5814	21.1509
0.10186	2.77193	1.95777	2.30381	2.99906	16.6449	19.0816	23.6162
0.1068	3.03509	1.97048	2.34228	3.10136	16.7367	19.3448	24.246
0.11064	3.64912	1.91825	2.30216	3.10068	16.3583	19.0704	24.2418
0.11612	4.08772	1.98059	2.38829	3.24674	16.8096	19.6576	25.1256
0.1216	4.35088	2.06005	2.49409	3.41684	17.3785	20.3687	26.1323
0.11064	4.52632	1.75822	2.1253	2.90311	15.1801	17.8405	23.0172
0.10515	4.08772	1.69688	2.04094	2.76085	14.7207	17.2423	22.1138
0.10186	4.96491	1.4873	1.79954	2.46296	13.1172	15.4872	20.1607
0.09967	5.75439	1.33335	1.62292	2.24702	11.9049	14.1608	18.6904
0.10077	6.63158	1.23155	1.5133	2.13318	11.0866	13.319	17.896
0.10296	7.42105	1.14642	1.42534	2.05291	10.392	12.6329	17.3276
0.1057	6.80702	1.2754	1.57622	2.24541	11.4407	13.8039	18.6793
0.10461	6.01754	1.38364	1.69279	2.36658	12.3042	14.6899	19.5103
0.10899	6.19298	1.42683	1.75375	2.47299	12.6446	15.1468	20.2278
0.10625	5.31579	1.52583	1.85499	2.56225	13.416	15.8961	20.8211
0.11118	5.49123	1.59187	1.94305	2.70428	13.9238	16.5384	21.7494
0.12215	5.22807	1.85878	2.27372	3.17668	15.9239	18.8747	24.7039
0.12654	4.78947	2.06201	2.51321	3.4871	17.3924	20.4961	26.5413
0.13202	4.87719	2.15223	2.63232	3.67599	18.0299	21.2814	27.6216
0.1364	5.31579	2.09209	2.58224	3.66713	17.6059	20.9529	27.5716
0.13805	6.10526	1.84059	2.31114	3.38419	15.7902	19.1319	25.9409
0.13202	6.01754	1.79979	2.24349	3.24375	15.489	18.666	25.1077
0.12763	5.75439	1.81596	2.24547	3.20021	15.6086	18.6797	24.846
0.1216	6.10526	1.63525	2.02494	2.89393	14.2546	17.1279	22.9594
0.11612	6.10526	1.55449	1.91745	2.72123	13.637	16.3525	21.8588
0.11447	6.80702	1.38631	1.72613	2.49202	12.3253	14.9403	20.3549
0.11228	7.50877	1.22475	1.5404	2.26405	11.0315	13.5285	18.8081
0.11886	8.03509	1.27802	1.61717	2.4035	11.4618	14.1171	19.7605
0.12325	8.5614	1.31108	1.66417	2.4886	11.727	14.4739	20.3321
0.12873	9.08772	1.35147	1.72221	2.59523	12.0492	14.9109	21.0383
0.13366	9.70175	1.36353	1.74628	2.65702	12.1449	15.091	21.4426
0.14353	9.4386	1.52076	1.95169	2.9807	13.3767	16.6009	23.5022
0.14134	10.1403	1.41183	1.81914	2.79976	12.5266	15.632	22.3627
0.13202	10.8421	1.23532	1.59238	2.4534	11.1172	13.9277	20.0966
0.14024	11.2807	1.27141	1.65196	2.58291	11.4087	14.3814	20.9573
0.14737	11.0175	1.36543	1.77802	2.79074	12.16	15.3275	22.3051
0.1523	10.0526	1.54393	1.99864	3.10222	13.5557	16.9394	24.2512
0.15669	10.579	1.50712	1.96583	3.09412	13.2711	16.7031	24.2018
0.16053	9.70175	1.68493	2.18344	3.39473	14.6307	18.2484	26.0028
0.15943	8.91228	1.8021	2.31797	3.55375	15.5061	19.1787	26.9257
0.15175	8.5614	1.74842	2.23699	3.39548	15.107	18.6209	26.0072
0.15779	7.59649	1.98811	2.53173	3.80723	16.8637	20.6192	28.3561
0.14956	7.59649	1.84598	2.34625	3.51581	15.8298	19.3719	26.7073
0.15285	7.07018	1.97846	2.50887	3.74216	16.7942	20.4672	27.9935
0.1364	7.42105	1.63333	2.06849	3.07835	14.24	17.4384	24.1051
0.1386	9	1.50305	1.9203	2.90767	13.2395	16.3732	23.0459
0.13421	8.29825	1.50821	1.91721	2.87469	13.2796	16.3508	22.8382
0.12763	7.94737	1.43158	1.8141	2.70355	12.6818	15.5948	21.7446
0.1227	7.33333	1.39454	1.76116	2.60701	12.3903	15.202	21.1157
0.11996	6.7193	1.468	1.83454	2.66545	12.9668	15.7456	21.4975
0.12599	6.7193	1.52975	1.92357	2.82487	13.4462	16.397	22.5226
0.13037	7.15789	1.54858	1.95682	2.89958	13.5915	16.638	22.995
0.13202	5.49123	1.96277	2.42333	3.44373	16.681	19.8943	26.2893
0.27362	16.2413	2.4098	3.2751	5.56292	19.474	25.3382	38.4444
0.0715	3.5424	1.03088	1.2076	1.56047	9.43354	10.8922	13.683
0.2255	12.8736	2.17409	2.90008	4.75976	17.9969	22.9953	33.9759
0.2255	9.2448	2.70273	3.54569	5.62971	21.483	26.8531	38.0792
0.1375	5.7024	1.97564	2.45799	3.54119	16.7739	20.1274	26.8535
0.07425	6.3936	0.81934	0.99042	1.3534	7.63072	9.09363	12.0644
0.0825	5.7024	1.01358	1.22433	1.67055	9.28848	11.0281	14.5221
0.07425	4.32	0.96932	1.15341	1.53095	8.9154	10.4494	13.4555
0.03575	4.32	0.31537	0.36215	0.45244	3.06669	3.50721	4.34737
0.0605	10.7136	0.45763	0.56213	0.79234	4.39523	5.35057	7.39599
0.21175	10.0224	2.36941	3.11347	4.962	19.4107	24.3079	34.6509
0.05775	13.5648	0.3546	0.44292	0.64385	3.43631	4.25937	6.08582
0.10175	14.9472	0.69938	0.90715	1.41528	6.57965	8.38675	12.5538
0.2035	9.3312	2.31031	3.02675	4.79573	19.088	23.7831	33.6092
0.14025	16.416	1.00713	1.33304	2.16033	9.23432	11.9024	18.0867
0.055	7.0848	0.48687	0.58549	0.79195	4.66432	5.5618	7.39258
0.2695	19.1808	2.16923	2.96254	5.08308	17.865	23.4301	36.1307
0.0605	17.7984	0.31581	0.40225	0.60626	3.0708	3.88196	5.74896
0.05225	4.32	0.58206	0.67874	0.8702	5.53088	6.39667	8.06997
0.286	10.7136	3.28728	4.38491	7.17751	24.7889	31.5134	45.7757
0.16225	6.3936	2.26916	2.8711	4.26257	18.8434	22.8155	30.8072
0.08525	6.3936	1.00732	1.22394	1.68922	9.23586	11.0249	14.663
0.2255	17.1072	1.74692	2.37326	4.03459	14.9708	19.5717	30.1813
0.1265	10.6272	1.19208	1.53061	2.34083	10.7658	13.4529	19.3349
0.2585	18.4896	2.08374	2.84039	4.85671	17.2935	22.6562	34.9214
0.297	14.9472	2.82837	3.83798	6.4923	21.9967	28.8535	44.9072
0.27225	17.1072	2.33527	3.17821	5.41396	18.9819	24.7556	37.7402
0.05225	6.3936	0.46839	0.5599	0.74915	4.49445	5.3304	7.01827
0.121	16.416	0.81237	1.07069	1.72099	7.5702	9.76583	14.9018
0.15675	13.5648	1.31117	1.7289	2.7793	11.7277	14.961	22.232
0.154	18.576	1.03899	1.38998	2.30003	9.5014	12.3543	19.0557
0.1595	17.1936	1.15296	1.53791	2.5297	10.4457	13.5092	20.6056
0.29975	13.5648	2.98636	4.04268	6.80419	22.9324	30.0313	46.6225
0.16775	8.5536	1.97549	2.54142	3.89654	16.7728	20.6834	28.8485
